# Supplementary material for: Data on network of live cattle exports from Brazil
Source: Data Brief. 2018 Jun 22;19:1963–9. doi: 10.1016/j.dib.2018.06.059 (PMC6141264; doi:10.1016/j.dib.2018.06.059)
Supplement: Supplementary file 2 — Supplementary material [file mmc2.xls]

## Sheet: Export
Veterinary Certificates for International Trade					Animal Transit Certificates (ATC)
Date	Number	Destination country	Number of animals	Destiny port	State	M/12	F/12	M/13-24	F/13-24	M/25-36	F/25-36	M+ 36	F+ 36	M/+	F/+	Total	Journey origin			International departure points				Date
																	Purpose	Municipalities	State	Port of shipment of animals	Code	Municipality	State
2009-01-22	36	Venezuela		Puerto cabello	PA					19						19	export	Mojú	PA	C.D.P. Vila do Conde		Barcarena	PA	2009-01-20
					PA							18				18	slaughter	Mojú	PA	C.D.P. Vila do Conde		Barcarena	PA	2009-01-19
					PA					19						19	export	Mojú	PA	C.D.P. Vila do Conde		Barcarena	PA	2009-01-20
					PA							19				19	export	Mojú	PA	C.D.P. Vila do Conde		Barcarena	PA	2009-01-20
					PA					19						19	slaughter	Mojú	PA	C.D.P. Vila do Conde		Barcarena	PA	2009-01-17
					PA							38				38	export	Mojú	PA	C.D.P. Vila do Conde		Barcarena	PA	2009-01-20
					PA					40						40	export	Mojú	PA	C.D.P. Vila do Conde		Barcarena	PA	2009-01-20
					PA							18				18	slaughter	Mojú	PA	C.D.P. Vila do Conde		Barcarena	PA	2009-01-19
					PA							18				18	slaughter	Mojú	PA	C.D.P. Vila do Conde		Barcarena	PA	2009-01-19
					PA							18				18	slaughter	Mojú	PA	C.D.P. Vila do Conde		Barcarena	PA	2009-01-19
					PA							18				18	slaughter	Mojú	PA	C.D.P. Vila do Conde		Barcarena	PA	2009-01-17
					PA							18				18	slaughter	Mojú	PA	C.D.P. Vila do Conde		Barcarena	PA	2009-01-19
					PA							18				18	slaughter	Mojú	PA	C.D.P. Vila do Conde		Barcarena	PA	2009-01-19
					PA							18				18	slaughter	Mojú	PA	C.D.P. Vila do Conde		Barcarena	PA	2009-01-19
					PA							18				18	slaughter	Mojú	PA	C.D.P. Vila do Conde		Barcarena	PA	2009-01-18
					PA							18				18	slaughter	Mojú	PA	C.D.P. Vila do Conde		Barcarena	PA	2009-01-19
					PA							18				18	slaughter	Mojú	PA	C.D.P. Vila do Conde		Barcarena	PA	2009-01-19
					PA							18				18	slaughter	Mojú	PA	C.D.P. Vila do Conde		Barcarena	PA	2009-01-19
					PA							18				18	slaughter	Mojú	PA	C.D.P. Vila do Conde		Barcarena	PA	2009-01-19
					PA							18				18	slaughter	Mojú	PA	C.D.P. Vila do Conde		Barcarena	PA	2009-01-19
					PA							18				18	slaughter	Mojú	PA	C.D.P. Vila do Conde		Barcarena	PA	2009-01-19
					PA							18				18	slaughter	Mojú	PA	C.D.P. Vila do Conde		Barcarena	PA	2009-01-19
					PA							18				18	slaughter	Mojú	PA	C.D.P. Vila do Conde		Barcarena	PA	2009-01-19
					PA							18				18	slaughter	Mojú	PA	C.D.P. Vila do Conde		Barcarena	PA	2009-01-19
					PA							18				18	slaughter	Mojú	PA	C.D.P. Vila do Conde		Barcarena	PA	2009-01-20
					PA					29						29	export	Mojú	PA	C.D.P. Vila do Conde		Barcarena	PA	2009-01-20
					PA							29				29	slaughter	Mojú	PA	C.D.P. Vila do Conde		Barcarena	PA	2009-01-19
					PA							18				18	export	Mojú	PA	C.D.P. Vila do Conde		Barcarena	PA	2009-01-21
					PA							18				18	export	Mojú	PA	C.D.P. Vila do Conde		Barcarena	PA	2009-01-21
					PA							18				18	export	Mojú	PA	C.D.P. Vila do Conde		Barcarena	PA	2009-01-21
					PA							18				18	export	Mojú	PA	C.D.P. Vila do Conde		Barcarena	PA	2009-01-21
					PA					29						29	export	Mojú	PA	C.D.P. Vila do Conde		Barcarena	PA	2009-01-20
					PA							18				18	export	Mojú	PA	C.D.P. Vila do Conde		Barcarena	PA	2009-01-21
					PA							29				29	export	Mojú	PA	C.D.P. Vila do Conde		Barcarena	PA	2009-01-21
					PA							18				18	slaughter	Mojú	PA	C.D.P. Vila do Conde		Barcarena	PA	2009-01-17
					PA							18				18	export	Mojú	PA	C.D.P. Vila do Conde		Barcarena	PA	2009-01-20
					PA							18				18	export	Mojú	PA	C.D.P. Vila do Conde		Barcarena	PA	2009-01-20
					PA							29				29	slaughter	Mojú	PA	C.D.P. Vila do Conde		Barcarena	PA	2009-01-17
					PA							18				18	slaughter	Mojú	PA	C.D.P. Vila do Conde		Barcarena	PA	2009-01-19
					PA							29				29	slaughter	Mojú	PA	C.D.P. Vila do Conde		Barcarena	PA	2009-01-19
					PA							29				29	slaughter	Mojú	PA	C.D.P. Vila do Conde		Barcarena	PA	2009-01-17
					PA							29				29	slaughter	Mojú	PA	C.D.P. Vila do Conde		Barcarena	PA	2009-01-19
					PA							18				18	slaughter	Mojú	PA	C.D.P. Vila do Conde		Barcarena	PA	2009-01-17
					PA							18				18	export	Mojú	PA	C.D.P. Vila do Conde		Barcarena	PA	2009-01-20
					PA							18				18	export	Mojú	PA	C.D.P. Vila do Conde		Barcarena	PA	2009-01-20
					PA							18				18	export	Mojú	PA	C.D.P. Vila do Conde		Barcarena	PA	2009-01-19
					PA							18				18	export	Mojú	PA	C.D.P. Vila do Conde		Barcarena	PA	2009-01-20
					PA					29						29	export	Mojú	PA	C.D.P. Vila do Conde		Barcarena	PA	2009-01-20
2009-01-22	35	Venezuela		Puerto cabello	PA							3				3	slaughter	Goiânesia do Pará	PA	C.D.P. Vila do Conde		Barcarena	PA	2009-01-09
					PA							29				29	export	Mojú	PA	C.D.P. Vila do Conde		Barcarena	PA	2009-01-22
					PA							29				29	export	Mojú	PA	C.D.P. Vila do Conde		Barcarena	PA	2009-01-22
					PA							18				18	export	Mojú	PA	C.D.P. Vila do Conde		Barcarena	PA	2009-01-22
					PA							18				18	export	Mojú	PA	C.D.P. Vila do Conde		Barcarena	PA	2009-01-22
					PA							18				18	export	Mojú	PA	C.D.P. Vila do Conde		Barcarena	PA	2009-01-22
					PA							18				18	export	Mojú	PA	C.D.P. Vila do Conde		Barcarena	PA	2009-01-22
					PA							29				29	export	Mojú	PA	C.D.P. Vila do Conde		Barcarena	PA	2009-01-22
					PA							18				18	export	Mojú	PA	C.D.P. Vila do Conde		Barcarena	PA	2009-01-22
					PA							29				29	export	Mojú	PA	C.D.P. Vila do Conde		Barcarena	PA	2009-01-22
					PA							29				29	export	Mojú	PA	C.D.P. Vila do Conde		Barcarena	PA	2009-01-22
					PA							18				18	export	Mojú	PA	C.D.P. Vila do Conde		Barcarena	PA	2009-01-22
					PA							18				18	export	Mojú	PA	C.D.P. Vila do Conde		Barcarena	PA	2009-01-22
					PA							18				18	export	Mojú	PA	C.D.P. Vila do Conde		Barcarena	PA	2009-01-22
					PA							18				18	export	Mojú	PA	C.D.P. Vila do Conde		Barcarena	PA	2009-01-22
					PA					19						19	slaughter	Mojú	PA	C.D.P. Vila do Conde		Barcarena	PA	2209-01-19
					PA							18				18	export	Mojú	PA	C.D.P. Vila do Conde		Barcarena	PA	2009-01-22
					PA					19						19	slaughter	Mojú	PA	C.D.P. Vila do Conde		Barcarena	PA	2009-01-19
					PA							19				19	export	Mojú	PA	C.D.P. Vila do Conde		Barcarena	PA	2009-01-20
					PA							18				18	export	Mojú	PA	C.D.P. Vila do Conde		Barcarena	PA	2009-01-22
					PA							17				17	export	Mojú	PA	C.D.P. Vila do Conde		Barcarena	PA	2009-01-22
					PA							17				17	export	Mojú	PA	C.D.P. Vila do Conde		Barcarena	PA	2009-01-22
					PA							19				19	export	Mojú	PA	C.D.P. Vila do Conde		Barcarena	PA	2009-01-20
					PA				2							2	export	Mojú	PA	C.D.P. Vila do Conde		Barcarena	PA	2009-01-20
					PA							19				19	export	Mojú	PA	C.D.P. Vila do Conde		Barcarena	PA	2009-01-20
					PA							19				19	slaughter	Mojú	PA	C.D.P. Vila do Conde		Barcarena	PA	2009-01-19
					PA						1	18				19	slaughter	Mojú	PA	C.D.P. Vila do Conde		Barcarena	PA	2009-01-18
					PA							19				19	slaughter	Mojú	PA	C.D.P. Vila do Conde		Barcarena	PA	2009-01-19
					PA							29				29	slaughter	Mojú	PA	C.D.P. Vila do Conde		Barcarena	PA	2009-01-19
					PA							19				19	slaughter	Mojú	PA	C.D.P. Vila do Conde		Barcarena	PA	2009-01-19
					PA					19						19	slaughter	Mojú	PA	C.D.P. Vila do Conde		Barcarena	PA	2009-01-17
					PA							29				29	slaughter	Mojú	PA	C.D.P. Vila do Conde		Barcarena	PA	2009-01-19
					PA					19						19	slaughter	Mojú	PA	C.D.P. Vila do Conde		Barcarena	PA	2009-01-19
					PA					20						20	slaughter	Mojú	PA	C.D.P. Vila do Conde		Barcarena	PA	2009-01-20
					PA							18				18	slaughter	Mojú	PA	C.D.P. Vila do Conde		Barcarena	PA	2009-01-19
					PA							18				18	slaughter	Mojú	PA	C.D.P. Vila do Conde		Barcarena	PA	2009-01-19
					PA							29				29	slaughter	Mojú	PA	C.D.P. Vila do Conde		Barcarena	PA	2009-01-19
					PA							18				18	export	Mojú	PA	C.D.P. Vila do Conde		Barcarena	PA	nt
					PA							18				18	slaughter	Mojú	PA	C.D.P. Vila do Conde		Barcarena	PA	2009-01-19
					PA					19						19	slaughter	Mojú	PA	C.D.P. Vila do Conde		Barcarena	PA	2009-01-20
2009-01-23	33	Venezuela		Puerto cabello	PA							45				45	export	Abaetetuba	PA	C.D.P. Vila do Conde		Barcarena	PA	2009-01-16
					PA					45						45	export	Abaetetuba	PA	C.D.P. Vila do Conde		Barcarena	PA	2009-01-20
					PA					45						45	export	Abaetetuba	PA	C.D.P. Vila do Conde		Barcarena	PA	2009-01-20
					PA					45						45	export	Abaetetuba	PA	C.D.P. Vila do Conde		Barcarena	PA	2009-01-20
					PA					45						45	export	Abaetetuba	PA	C.D.P. Vila do Conde		Barcarena	PA	2009-01-20
					PA					45						45	export	Abaetetuba	PA	C.D.P. Vila do Conde		Barcarena	PA	2009-01-20
					PA					45						45	export	Abaetetuba	PA	C.D.P. Vila do Conde		Barcarena	PA	2009-01-20
					PA					45						45	export	Abaetetuba	PA	C.D.P. Vila do Conde		Barcarena	PA	2009-01-20
					PA					45						45	export	Abaetetuba	PA	C.D.P. Vila do Conde		Barcarena	PA	2009-01-20
					PA							45				45	export	Abaetetuba	PA	C.D.P. Vila do Conde		Barcarena	PA	2009-01-21
					PA							45				45	export	Abaetetuba	PA	C.D.P. Vila do Conde		Barcarena	PA	2009-01-21
					PA							19				19	export	Abaetetuba	PA	C.D.P. Vila do Conde		Barcarena	PA	2009-01-21
					PA							19				19	export	Abaetetuba	PA	C.D.P. Vila do Conde		Barcarena	PA	2009-01-21
					PA					19						19	export	Abaetetuba	PA	C.D.P. Vila do Conde		Barcarena	PA	2009-01-21
					PA					18						18	export	Abaetetuba	PA	C.D.P. Vila do Conde		Barcarena	PA	2009-01-21
					PA							18				18	export	Abaetetuba	PA	C.D.P. Vila do Conde		Barcarena	PA	2009-01-21
					PA							18				18	export	Abaetetuba	PA	C.D.P. Vila do Conde		Barcarena	PA	2009-01-21
					PA							18				18	export	Abaetetuba	PA	C.D.P. Vila do Conde		Barcarena	PA	2009-01-21
					PA							18				18	export	Abaetetuba	PA	C.D.P. Vila do Conde		Barcarena	PA	2009-01-21
					PA					18						18	export	Abaetetuba	PA	C.D.P. Vila do Conde		Barcarena	PA	2009-01-21
					PA					18						18	export	Abaetetuba	PA	C.D.P. Vila do Conde		Barcarena	PA	2009-01-21
					PA							18				18	export	Abaetetuba	PA	C.D.P. Vila do Conde		Barcarena	PA	2009-01-21
					PA					18						18	export	Abaetetuba	PA	C.D.P. Vila do Conde		Barcarena	PA	2009-01-21
					PA							19				19	export	Abaetetuba	PA	C.D.P. Vila do Conde		Barcarena	PA	2009-01-21
					PA							19				19	export	Abaetetuba	PA	C.D.P. Vila do Conde		Barcarena	PA	2009-01-21
					PA							19				19	export	Abaetetuba	PA	C.D.P. Vila do Conde		Barcarena	PA	2009-01-21
					PA							19				19	export	Abaetetuba	PA	C.D.P. Vila do Conde		Barcarena	PA	2009-01-21
					PA							19				19	export	Abaetetuba	PA	C.D.P. Vila do Conde		Barcarena	PA	2009-01-21
					PA					19						19	export	Abaetetuba	PA	C.D.P. Vila do Conde		Barcarena	PA	2009-01-21
					PA							19				19	export	Abaetetuba	PA	C.D.P. Vila do Conde		Barcarena	PA	2009-01-21
					PA							19				19	export	Abaetetuba	PA	C.D.P. Vila do Conde		Barcarena	PA	2009-01-21
					PA							19				19	export	Abaetetuba	PA	C.D.P. Vila do Conde		Barcarena	PA	2009-01-21
								19								19	export	Abaetetuba	PA	C.D.P. Vila do Conde		Barcarena	PA	2009-01-21
										19						19	export	Abaetetuba	PA	C.D.P. Vila do Conde		Barcarena	PA	2009-01-21
										19						19	export	Abaetetuba	PA	C.D.P. Vila do Conde		Barcarena	PA	2009-01-21
										19						19	export	Abaetetuba	PA	C.D.P. Vila do Conde		Barcarena	PA	2009-01-21
												19				19	export	Abaetetuba	PA	C.D.P. Vila do Conde		Barcarena	PA	2009-01-21
												19				19	export	Abaetetuba	PA	C.D.P. Vila do Conde		Barcarena	PA	2009-01-21
												19				19	export	Abaetetuba	PA	C.D.P. Vila do Conde		Barcarena	PA	2009-01-21
								19								19	export	Abaetetuba	PA	C.D.P. Vila do Conde		Barcarena	PA	2009-01-21
												19				19	export	Abaetetuba	PA	C.D.P. Vila do Conde		Barcarena	PA	2009-01-21
										19						19	export	Abaetetuba	PA	C.D.P. Vila do Conde		Barcarena	PA	2009-01-21
										19						19	export	Abaetetuba	PA	C.D.P. Vila do Conde		Barcarena	PA	2009-01-21
												19				19	export	Abaetetuba	PA	C.D.P. Vila do Conde		Barcarena	PA	2009-01-21
										19						19	export	Abaetetuba	PA	C.D.P. Vila do Conde		Barcarena	PA	2009-01-21
												19				19	export	Abaetetuba	PA	C.D.P. Vila do Conde		Barcarena	PA	2009-01-21
										19						19	export	Abaetetuba	PA	C.D.P. Vila do Conde		Barcarena	PA	2009-01-21
												19				19	slaughter	São Miguel do Guama	PA	C.D.P. Vila do Conde		Barcarena	PA	2009-01-22
												19				19	slaughter	São Miguel do Guama	PA	C.D.P. Vila do Conde		Barcarena	PA	2009-01-22
										19						19	export	Paragominas	PA	C.D.P. Vila do Conde		Barcarena	PA	2009-01-22
								19								19	export	Bom Jesus	PA	C.D.P. Vila do Conde		Barcarena	PA	2009-01-22
										2		17				19	export	Bom Jesus	PA	C.D.P. Vila do Conde		Barcarena	PA	2009-01-22
										19						19	export	Bom Jesus	PA	C.D.P. Vila do Conde		Barcarena	PA	2009-01-22
										19						19	export	Bom Jesus	PA	C.D.P. Vila do Conde		Barcarena	PA	2009-01-22
										19						19	export	Bom Jesus	PA	C.D.P. Vila do Conde		Barcarena	PA	2009-01-22
										19						19	export	Bom Jesus	PA	C.D.P. Vila do Conde		Barcarena	PA	2009-01-22
										19						19	slaughter	Pacajá	PA	0		Barcarena	PA	2009-01-06
												19				19	slaughter	Novo Repartimento	PA	C.D.P. Vila do Conde		Barcarena	PA	2009-01-16
												19				19	slaughter	Novo Repartimento	PA	C.D.P. Vila do Conde		Barcarena	PA	2009-01-16
												19				19	slaughter	Pacajá	PA	C.D.P. Vila do Conde		Barcarena	PA	2009-01-20
												19				19	slaughter	Breu Branco	PA	C.D.P. Vila do Conde		Barcarena	PA	2009-01-16
												19				19	slaughter	Breu Branco	PA	C.D.P. Vila do Conde		Barcarena	PA	2009-01-21
2009-01-23	34	Venezuela		Puerto cabello								4				4	export	Mojú	PA	C.D.P. Vila do Conde		Barcarena	PA	2009-01-16
												18				18	export	Mojú	PA	C.D.P. Vila do Conde		Barcarena	PA	2009-01-19
										18						18	export	Mojú	PA	C.D.P. Vila do Conde		Barcarena	PA	2009-01-19
												18				18	export	Mojú	PA	C.D.P. Vila do Conde		Barcarena	PA	2009-01-19
												18				18	export	Mojú	PA	C.D.P. Vila do Conde		Barcarena	PA	2009-01-19
												18				18	export	Mojú	PA	C.D.P. Vila do Conde		Barcarena	PA	2009-01-19
												18				18	export	Mojú	PA	C.D.P. Vila do Conde		Barcarena	PA	2009-01-19
												18				18	export	Mojú	PA	C.D.P. Vila do Conde		Barcarena	PA	2009-01-19
												18				18	export	Mojú	PA	C.D.P. Vila do Conde		Barcarena	PA	2009-01-19
												18				18	export	Mojú	PA	C.D.P. Vila do Conde		Barcarena	PA	2009-01-19
												18				18	export	Mojú	PA	C.D.P. Vila do Conde		Barcarena	PA	2009-01-19
												20				20	export	Mojú	PA	C.D.P. Vila do Conde		Barcarena	PA	2009-01-19
												18				18	export	Mojú	PA	C.D.P. Vila do Conde		Barcarena	PA	2009-01-19
												18				18	export	Mojú	PA	C.D.P. Vila do Conde		Barcarena	PA	2009-01-19
												18				18	export	Mojú	PA	C.D.P. Vila do Conde		Barcarena	PA	2009-01-19
												18				18	export	Mojú	PA	C.D.P. Vila do Conde		Barcarena	PA	2009-01-19
												18				18	export	Mojú	PA	C.D.P. Vila do Conde		Barcarena	PA	2009-01-19
												18				18	export	Mojú	PA	C.D.P. Vila do Conde		Barcarena	PA	2009-01-19
												18				18	export	Mojú	PA	C.D.P. Vila do Conde		Barcarena	PA	2009-01-19
												18				18	export	Mojú	PA	C.D.P. Vila do Conde		Barcarena	PA	2009-01-19
												18				18	export	Mojú	PA	C.D.P. Vila do Conde		Barcarena	PA	2009-01-19
												18				18	export	Mojú	PA	C.D.P. Vila do Conde		Barcarena	PA	2009-01-19
												20				20	export	Mojú	PA	C.D.P. Vila do Conde		Barcarena	PA	2009-01-19
												19				19	export	Mojú	PA	C.D.P. Vila do Conde		Barcarena	PA	2009-01-19
												18				18	export	Mojú	PA	C.D.P. Vila do Conde		Barcarena	PA	2009-01-19
												18				18	export	Mojú	PA	C.D.P. Vila do Conde		Barcarena	PA	2009-01-19
										19						19	export	Mojú	PA	C.D.P. Vila do Conde		Barcarena	PA	2009-01-19
												19				19	export	Mojú	PA	C.D.P. Vila do Conde		Barcarena	PA	2009-01-19
												19				19	export	Mojú	PA	C.D.P. Vila do Conde		Barcarena	PA	2009-01-19
										19						19	export	Mojú	PA	C.D.P. Vila do Conde		Barcarena	PA	2009-01-19
												18				18	export	Mojú	PA	C.D.P. Vila do Conde		Barcarena	PA	2009-01-19
												19				19	export	Mojú	PA	C.D.P. Vila do Conde		Barcarena	PA	2009-01-19
												19				19	export	Mojú	PA	C.D.P. Vila do Conde		Barcarena	PA	2009-01-19
												19				19	export	Mojú	PA	C.D.P. Vila do Conde		Barcarena	PA	2009-01-19
												19				19	export	Mojú	PA	C.D.P. Vila do Conde		Barcarena	PA	2009-01-19
												19				19	export	Mojú	PA	C.D.P. Vila do Conde		Barcarena	PA	2009-01-19
												19				19	export	Mojú	PA	C.D.P. Vila do Conde		Barcarena	PA	2009-01-19
												19				19	export	Mojú	PA	C.D.P. Vila do Conde		Barcarena	PA	2009-01-19
												19				19	export	Mojú	PA	C.D.P. Vila do Conde		Barcarena	PA	2009-01-19
												19				19	export	Mojú	PA	C.D.P. Vila do Conde		Barcarena	PA	2009-01-19
												18				18	export	Mojú	PA	C.D.P. Vila do Conde		Barcarena	PA	2009-01-19
												18				18	export	Mojú	PA	C.D.P. Vila do Conde		Barcarena	PA	2009-01-19
												18				18	export	Mojú	PA	C.D.P. Vila do Conde		Barcarena	PA	2009-01-19
												18				18	export	Mojú	PA	C.D.P. Vila do Conde		Barcarena	PA	2009-01-19
												18				18	export	Mojú	PA	C.D.P. Vila do Conde		Barcarena	PA	2009-01-19
												18				18	export	Mojú	PA	C.D.P. Vila do Conde		Barcarena	PA	2009-01-19
												18				18	export	Mojú	PA	C.D.P. Vila do Conde		Barcarena	PA	2009-01-19
										19						19	export	Mojú	PA	C.D.P. Vila do Conde		Barcarena	PA	2009-01-19
										19						19	export	Mojú	PA	C.D.P. Vila do Conde		Barcarena	PA	2009-01-19
										19						19	export	Mojú	PA	C.D.P. Vila do Conde		Barcarena	PA	2009-01-19
										19						19	export	Mojú	PA	C.D.P. Vila do Conde		Barcarena	PA	2009-01-22
										19						19	export	Mojú	PA	C.D.P. Vila do Conde		Barcarena	PA	2009-01-22
										19						19	export	Mojú	PA	C.D.P. Vila do Conde		Barcarena	PA	2009-01-22
												19				19	export	Mojú	PA	C.D.P. Vila do Conde		Barcarena	PA	2009-01-22
										19						19	export	Mojú	PA	C.D.P. Vila do Conde		Barcarena	PA	2009-01-22
												19				19	export	Mojú	PA	C.D.P. Vila do Conde		Barcarena	PA	2009-01-22
										19						19	export	Mojú	PA	C.D.P. Vila do Conde		Barcarena	PA	2009-01-22
												19				19	export	Mojú	PA	C.D.P. Vila do Conde		Barcarena	PA	2009-01-22
												19				19	export	Mojú	PA	C.D.P. Vila do Conde		Barcarena	PA	2009-01-22
										19						19	export	Mojú	PA	C.D.P. Vila do Conde		Barcarena	PA	2009-01-22
												19				19	export	Mojú	PA	C.D.P. Vila do Conde		Barcarena	PA	2009-01-22
												18				18	export	Mojú	PA	C.D.P. Vila do Conde		Barcarena	PA	2009-01-22
										19						19	export	Mojú	PA	C.D.P. Vila do Conde		Barcarena	PA	2009-01-22
												18				18	export	Mojú	PA	C.D.P. Vila do Conde		Barcarena	PA	2009-01-22
												19				19	export	Mojú	PA	C.D.P. Vila do Conde		Barcarena	PA	2009-01-22
										19						19	export	Mojú	PA	C.D.P. Vila do Conde		Barcarena	PA	2009-01-22
												19				19	export	Mojú	PA	C.D.P. Vila do Conde		Barcarena	PA	2009-01-22
										19						19	export	Mojú	PA	C.D.P. Vila do Conde		Barcarena	PA	2009-01-22
												19				19	export	Mojú	PA	C.D.P. Vila do Conde		Barcarena	PA	2009-01-22
										19						19	export	Mojú	PA	C.D.P. Vila do Conde		Barcarena	PA	2009-01-22
										18						18	export	Mojú	PA	C.D.P. Vila do Conde		Barcarena	PA	2009-01-22
										18						18	export	Mojú	PA	C.D.P. Vila do Conde		Barcarena	PA	2009-01-22
										19						19	export	Mojú	PA	C.D.P. Vila do Conde		Barcarena	PA	2009-01-22
												19				19	export	Mojú	PA	C.D.P. Vila do Conde		Barcarena	PA	2009-01-22
										19						19	export	Tailândia	PA	C.D.P. Vila do Conde		Barcarena	PA	2009-01-22
										19						19	export	Tailândia	PA	C.D.P. Vila do Conde		Barcarena	PA	2009-01-22
										19						19	export	Paragominas	PA	C.D.P. Vila do Conde		Barcarena	PA	2009-01-22
2009-01-21	31	Venezuela		Puerto cabello								19				19	slaughter	Tomé - Açu	PA	C.D.P. Vila do Conde		Barcarena	PA	2009-01-20
										19						19	slaughter	Tomé - Açu	PA	C.D.P. Vila do Conde		Barcarena	PA	2009-01-20
										19						19	slaughter	Tomé - Açu	PA	C.D.P. Vila do Conde		Barcarena	PA	2009-01-20
										19						19	slaughter	Tomé - Açu	PA	C.D.P. Vila do Conde		Barcarena	PA	2009-01-20
										28						28	slaughter	Tomé - Açu	PA	C.D.P. Vila do Conde		Barcarena	PA	2009-01-20
										28						28	slaughter	Tomé - Açu	PA	C.D.P. Vila do Conde		Barcarena	PA	2009-01-20
												20				20	export	Igarapé - Mirin	PA	C.D.P. Vila do Conde		Barcarena	PA	2009-01-21
										19						19	export	Mojú	PA	C.D.P. Vila do Conde		Barcarena	PA	2009-01-15
										19						19	export	Mojú	PA	C.D.P. Vila do Conde		Barcarena	PA	2009-01-15
												19				19	export	Mojú	PA	C.D.P. Vila do Conde		Barcarena	PA	2009-01-15
												19				19	export	Mojú	PA	C.D.P. Vila do Conde		Barcarena	PA	2009-01-15
										19						19	export	Mojú	PA	C.D.P. Vila do Conde		Barcarena	PA	2009-01-19
										19						19	export	Mojú	PA	C.D.P. Vila do Conde		Barcarena	PA	2009-01-19
										19						19	export	Mojú	PA	C.D.P. Vila do Conde		Barcarena	PA	2009-01-19
										19						19	export	Mojú	PA	C.D.P. Vila do Conde		Barcarena	PA	2009-01-19
										19						19	export	Mojú	PA	C.D.P. Vila do Conde		Barcarena	PA	2009-01-19
												19				19	export	Paragominas	PA	C.D.P. Vila do Conde		Barcarena	PA	2009-01-19
												19				19	export	Paragominas	PA	C.D.P. Vila do Conde		Barcarena	PA	2009-01-19
												19				19	export	Paragominas	PA	C.D.P. Vila do Conde		Barcarena	PA	2009-01-19
												19				19	export	Jacundá	PA	C.D.P. Vila do Conde		Barcarena	PA	2009-01-22
												19				19	export	Jacundá	PA	C.D.P. Vila do Conde		Barcarena	PA	2009-01-22
												19				19	export	Paragominas	PA	C.D.P. Vila do Conde		Barcarena	PA	2009-01-19
										19						19	export	Paragominas	PA	C.D.P. Vila do Conde		Barcarena	PA	2009-01-25
										19						19	export	Paragominas	PA	C.D.P. Vila do Conde		Barcarena	PA	2009-01-25
										19						19	export	Ipixuna	PA	C.D.P. Vila do Conde		Barcarena	PA	2009-01-20
												19				19	export	Jacundá	PA	C.D.P. Vila do Conde		Barcarena	PA	2009-01-22
												19				19	export	Jacundá	PA	C.D.P. Vila do Conde		Barcarena	PA	2009-01-19
2009-01-06	1	Venezuela		Puerto cabello						19						19	export	Mojú	PA	C.D.P. Vila do Conde		Barcarena	PA	2009-01-05
												19				19	export	Abaetetuba	PA	C.D.P. Vila do Conde		Barcarena	PA	2009-01-05
												19				19	export	Abaetetuba	PA	C.D.P. Vila do Conde		Barcarena	PA	2009-01-05
												19				19	export	Abaetetuba	PA	C.D.P. Vila do Conde		Barcarena	PA	2009-01-05
												19				19	export	Abaetetuba	PA	C.D.P. Vila do Conde		Barcarena	PA	2009-01-05
												19				19	export	Abaetetuba	PA	C.D.P. Vila do Conde		Barcarena	PA	2009-01-05
												19				19	export	Abaetetuba	PA	C.D.P. Vila do Conde		Barcarena	PA	2009-01-05
												19				19	export	Abaetetuba	PA	C.D.P. Vila do Conde		Barcarena	PA	2009-01-05
												19				19	export	Abaetetuba	PA	C.D.P. Vila do Conde		Barcarena	PA	2009-01-05
												19				19	export	Abaetetuba	PA	C.D.P. Vila do Conde		Barcarena	PA	2009-01-05
												19				19	export	Abaetetuba	PA	C.D.P. Vila do Conde		Barcarena	PA	2009-01-05
												19				19	export	Abaetetuba	PA	C.D.P. Vila do Conde		Barcarena	PA	2009-01-05
												19				19	export	Abaetetuba	PA	C.D.P. Vila do Conde		Barcarena	PA	2009-01-05
												19				19	export	Abaetetuba	PA	C.D.P. Vila do Conde		Barcarena	PA	2009-01-05
												19				19	export	Abaetetuba	PA	C.D.P. Vila do Conde		Barcarena	PA	2009-01-05
												19				19	export	Abaetetuba	PA	C.D.P. Vila do Conde		Barcarena	PA	2009-01-05
												19				19	export	Abaetetuba	PA	C.D.P. Vila do Conde		Barcarena	PA	2009-01-05
												19				19	export	Abaetetuba	PA	C.D.P. Vila do Conde		Barcarena	PA	2009-01-05
												19				19	export	Abaetetuba	PA	C.D.P. Vila do Conde		Barcarena	PA	2009-01-05
												19				19	export	Abaetetuba	PA	C.D.P. Vila do Conde		Barcarena	PA	2009-01-05
												19				19	export	Abaetetuba	PA	C.D.P. Vila do Conde		Barcarena	PA	2009-01-05
												19				19	export	Abaetetuba	PA	C.D.P. Vila do Conde		Barcarena	PA	2009-01-05
												19				19	export	Abaetetuba	PA	C.D.P. Vila do Conde		Barcarena	PA	2009-01-05
												19				19	export	Abaetetuba	PA	C.D.P. Vila do Conde		Barcarena	PA	2009-01-05
												19				19	export	Abaetetuba	PA	C.D.P. Vila do Conde		Barcarena	PA	2009-01-05
												19				19	export	Abaetetuba	PA	C.D.P. Vila do Conde		Barcarena	PA	2009-01-05
2009-01-21	30	Venezuela		Puerto cabello								19				19	export	Jacundá	PA	C.D.P. Vila do Conde		Barcarena	PA	2009-01-19
										19						19	export	Jacundá	PA	C.D.P. Vila do Conde		Barcarena	PA	2009-01-19
												20				20	export	Igarapé - Mirin	PA	C.D.P. Vila do Conde		Barcarena	PA	2009-01-21
												19				19	export	Santa Izabel do Pará	PA	C.D.P. Vila do Conde		Barcarena	PA	2009-01-21
										19						19	export	Mojú	PA	C.D.P. Vila do Conde		Barcarena	PA	2009-01-19
										19						19	export	Mojú	PA	C.D.P. Vila do Conde		Barcarena	PA	2009-01-19
										20						20	export	São Domingos do Araguaia	PA	C.D.P. Vila do Conde		Barcarena	PA	2009-01-19
										20						20	export	São Domingos do Araguaia	PA	C.D.P. Vila do Conde		Barcarena	PA	2009-01-19
										20						20	export	São Domingos do Araguaia	PA	C.D.P. Vila do Conde		Barcarena	PA	2009-01-19
										20						20	export	São Domingos do Araguaia	PA	C.D.P. Vila do Conde		Barcarena	PA	2009-01-19
								20								20	export	Igarapé - Mirin	PA	C.D.P. Vila do Conde		Barcarena	PA	2009-01-20
										19						19	export	Jacundá	PA	C.D.P. Vila do Conde		Barcarena	PA	2009-01-19
												20				20	export	Igarapé - Mirin	PA	C.D.P. Vila do Conde		Barcarena	PA	2009-01-21
										19						19	export	Jacundá	PA	C.D.P. Vila do Conde		Barcarena	PA	2009-01-19
												20				20	export	Igarapé - Mirin	PA	C.D.P. Vila do Conde		Barcarena	PA	2009-01-21
												20				20	export	Igarapé - Mirin	PA	C.D.P. Vila do Conde		Barcarena	PA	2009-01-21
												20				20	export	Igarapé - Mirin	PA	C.D.P. Vila do Conde		Barcarena	PA	2009-01-21
												20				20	export	Igarapé - Mirin	PA	C.D.P. Vila do Conde		Barcarena	PA	2009-01-21
												20				20	export	Igarapé - Mirin	PA	C.D.P. Vila do Conde		Barcarena	PA	2009-01-21
										19						19	export	Jacundá	PA	C.D.P. Vila do Conde		Barcarena	PA	2009-01-19
												19				19	export	Igarapé - Mirin	PA	C.D.P. Vila do Conde		Barcarena	PA	2009-01-20
										19						19	export	Igarapé - Mirin	PA	C.D.P. Vila do Conde		Barcarena	PA	2009-01-20
										19						19	export	Igarapé - Mirin	PA	C.D.P. Vila do Conde		Barcarena	PA	2009-01-20
												20				20	export	Igarapé - Mirin	PA	C.D.P. Vila do Conde		Barcarena	PA	2009-01-20
										20						20	export	Igarapé - Mirin	PA	C.D.P. Vila do Conde		Barcarena	PA	2009-01-20
												19				19	export	Igarapé - Mirin	PA	C.D.P. Vila do Conde		Barcarena	PA	2009-01-21
2009-01-24	21	Lebanon		Beirut Port						19						19	export	Igarapé - Mirin	PA	C.D.P. Vila do Conde		Barcarena	PA	2009-01-16
										19						19	export	Igarapé - Mirin	PA	C.D.P. Vila do Conde		Barcarena	PA	2009-01-16
										19						19	export	Igarapé - Mirin	PA	C.D.P. Vila do Conde		Barcarena	PA	2009-01-16
										19						19	export	Igarapé - Mirin	PA	C.D.P. Vila do Conde		Barcarena	PA	2009-01-16
										19						19	export	Igarapé - Mirin	PA	C.D.P. Vila do Conde		Barcarena	PA	2009-01-16
										19						19	export	Igarapé - Mirin	PA	C.D.P. Vila do Conde		Barcarena	PA	2009-01-16
										19						19	export	Igarapé - Mirin	PA	C.D.P. Vila do Conde		Barcarena	PA	2009-01-16
										19						19	export	Igarapé - Mirin	PA	C.D.P. Vila do Conde		Barcarena	PA	2009-01-16
								19								19	export	Igarapé - Mirin	PA	C.D.P. Vila do Conde		Barcarena	PA	2009-01-20
								19								19	export	Igarapé - Mirin	PA	C.D.P. Vila do Conde		Barcarena	PA	2009-01-20
										19						19	export	Igarapé - Mirin	PA	C.D.P. Vila do Conde		Barcarena	PA	2009-01-20
												19				19	export	Igarapé - Mirin	PA	C.D.P. Vila do Conde		Barcarena	PA	2009-01-21
										19						19	export	Igarapé - Mirin	PA	C.D.P. Vila do Conde		Barcarena	PA	2009-01-21
										19						19	export	Igarapé - Mirin	PA	C.D.P. Vila do Conde		Barcarena	PA	2009-01-21
												19				19	export	Igarapé - Mirin	PA	C.D.P. Vila do Conde		Barcarena	PA	2009-01-21
												19				19	export	Igarapé - Mirin	PA	C.D.P. Vila do Conde		Barcarena	PA	2009-01-21
												19				19	export	Igarapé - Mirin	PA	C.D.P. Vila do Conde		Barcarena	PA	2009-01-21
												19				19	export	Igarapé - Mirin	PA	C.D.P. Vila do Conde		Barcarena	PA	2009-01-21
												19				19	export	Igarapé - Mirin	PA	C.D.P. Vila do Conde		Barcarena	PA	2009-01-21
												19				19	export	Igarapé - Mirin	PA	C.D.P. Vila do Conde		Barcarena	PA	2009-01-21
												19				19	export	Igarapé - Mirin	PA	C.D.P. Vila do Conde		Barcarena	PA	2009-01-21
										19						19	export	Igarapé - Mirin	PA	C.D.P. Vila do Conde		Barcarena	PA	2009-01-21
										19						19	export	Igarapé - Mirin	PA	C.D.P. Vila do Conde		Barcarena	PA	2009-01-21
										19						19	export	Igarapé - Mirin	PA	C.D.P. Vila do Conde		Barcarena	PA	2009-01-21
										19						19	export	Igarapé - Mirin	PA	C.D.P. Vila do Conde		Barcarena	PA	2009-01-21
										19						19	export	Igarapé - Mirin	PA	C.D.P. Vila do Conde		Barcarena	PA	2009-01-21
										19						19	export	Igarapé - Mirin	PA	C.D.P. Vila do Conde		Barcarena	PA	2009-01-21
										19						19	export	Igarapé - Mirin	PA	C.D.P. Vila do Conde		Barcarena	PA	2009-01-21
										19						19	export	Igarapé - Mirin	PA	C.D.P. Vila do Conde		Barcarena	PA	2009-01-21
										19						19	export	Igarapé - Mirin	PA	C.D.P. Vila do Conde		Barcarena	PA	2009-01-21
										19						19	export	Igarapé - Mirin	PA	C.D.P. Vila do Conde		Barcarena	PA	2009-01-21
										19						19	export	Igarapé - Mirin	PA	C.D.P. Vila do Conde		Barcarena	PA	2009-01-21
												19				19	export	Igarapé - Mirin	PA	C.D.P. Vila do Conde		Barcarena	PA	2009-01-21
										19						19	export	Igarapé - Mirin	PA	C.D.P. Vila do Conde		Barcarena	PA	2009-01-21
										19						19	export	Igarapé - Mirin	PA	C.D.P. Vila do Conde		Barcarena	PA	2009-01-21
												19				19	export	Igarapé - Mirin	PA	C.D.P. Vila do Conde		Barcarena	PA	2009-01-21
												19				19	export	Igarapé - Mirin	PA	C.D.P. Vila do Conde		Barcarena	PA	2009-01-21
												19				19	export	Igarapé - Mirin	PA	C.D.P. Vila do Conde		Barcarena	PA	2009-01-21
												19				19	export	Igarapé - Mirin	PA	C.D.P. Vila do Conde		Barcarena	PA	2009-01-21
												19				19	export	Igarapé - Mirin	PA	C.D.P. Vila do Conde		Barcarena	PA	2009-01-21
												19				19	export	Igarapé - Mirin	PA	C.D.P. Vila do Conde		Barcarena	PA	2009-01-21
												19				19	export	Igarapé - Mirin	PA	C.D.P. Vila do Conde		Barcarena	PA	2009-01-21
								12		7						19	export	Igarapé - Mirin	PA	C.D.P. Vila do Conde		Barcarena	PA	2009-01-21
												19				19	export	Igarapé - Mirin	PA	C.D.P. Vila do Conde		Barcarena	PA	2009-01-21
												19				19	export	Igarapé - Mirin	PA	C.D.P. Vila do Conde		Barcarena	PA	2009-01-21
												19				19	export	Igarapé - Mirin	PA	C.D.P. Vila do Conde		Barcarena	PA	2009-01-21
										19						19	export	Igarapé - Mirin	PA	C.D.P. Vila do Conde		Barcarena	PA	2009-01-21
										19						19	export	Igarapé - Mirin	PA	C.D.P. Vila do Conde		Barcarena	PA	2009-01-21
												19				19	export	Igarapé - Mirin	PA	C.D.P. Vila do Conde		Barcarena	PA	2009-01-21
												19				19	export	Igarapé - Mirin	PA	C.D.P. Vila do Conde		Barcarena	PA	2009-01-21
												19				19	export	Igarapé - Mirin	PA	C.D.P. Vila do Conde		Barcarena	PA	2009-01-21
												19				19	export	Igarapé - Mirin	PA	C.D.P. Vila do Conde		Barcarena	PA	2009-01-21
												19				19	export	Igarapé - Mirin	PA	C.D.P. Vila do Conde		Barcarena	PA	2009-01-21
												19				19	export	Igarapé - Mirin	PA	C.D.P. Vila do Conde		Barcarena	PA	2009-01-21
										19						19	export	Igarapé - Mirin	PA	C.D.P. Vila do Conde		Barcarena	PA	2009-01-21
										19						19	export	Igarapé - Mirin	PA	C.D.P. Vila do Conde		Barcarena	PA	2009-01-21
										19						19	export	Igarapé - Mirin	PA	C.D.P. Vila do Conde		Barcarena	PA	2009-01-21
										19						19	export	Igarapé - Mirin	PA	C.D.P. Vila do Conde		Barcarena	PA	2009-01-21
												20				20	export	Igarapé - Mirin	PA	C.D.P. Vila do Conde		Barcarena	PA	2009-01-16
												20				20	export	Igarapé - Mirin	PA	C.D.P. Vila do Conde		Barcarena	PA	2009-01-16
												20				20	export	Igarapé - Mirin	PA	C.D.P. Vila do Conde		Barcarena	PA	2009-01-16
												20				20	export	Igarapé - Mirin	PA	C.D.P. Vila do Conde		Barcarena	PA	2009-01-16
												20				20	export	Igarapé - Mirin	PA	C.D.P. Vila do Conde		Barcarena	PA	2009-01-21
												20				20	export	Igarapé - Mirin	PA	C.D.P. Vila do Conde		Barcarena	PA	2009-01-21
												20				20	export	Igarapé - Mirin	PA	C.D.P. Vila do Conde		Barcarena	PA	2009-01-21
												20				20	export	Igarapé - Mirin	PA	C.D.P. Vila do Conde		Barcarena	PA	2009-01-21
												20				20	export	Igarapé - Mirin	PA	C.D.P. Vila do Conde		Barcarena	PA	2009-01-21
												20				20	export	Igarapé - Mirin	PA	C.D.P. Vila do Conde		Barcarena	PA	2009-01-21
												20				20	export	Igarapé - Mirin	PA	C.D.P. Vila do Conde		Barcarena	PA	2009-01-21
												20				20	export	Igarapé - Mirin	PA	C.D.P. Vila do Conde		Barcarena	PA	2009-01-21
												20				20	export	Igarapé - Mirin	PA	C.D.P. Vila do Conde		Barcarena	PA	2009-01-21
												20				20	export	Igarapé - Mirin	PA	C.D.P. Vila do Conde		Barcarena	PA	2009-01-21
												20				20	export	Igarapé - Mirin	PA	C.D.P. Vila do Conde		Barcarena	PA	2009-01-21
												20				20	export	Igarapé - Mirin	PA	C.D.P. Vila do Conde		Barcarena	PA	2009-01-21
												20				20	export	Igarapé - Mirin	PA	C.D.P. Vila do Conde		Barcarena	PA	2009-01-21
										20						20	export	Igarapé - Mirin	PA	C.D.P. Vila do Conde		Barcarena	PA	2009-01-21
										20						20	export	Igarapé - Mirin	PA	C.D.P. Vila do Conde		Barcarena	PA	2009-01-21
										20						20	export	Igarapé - Mirin	PA	C.D.P. Vila do Conde		Barcarena	PA	2009-01-21
												20				20	export	Igarapé - Mirin	PA	C.D.P. Vila do Conde		Barcarena	PA	2009-01-21
												20				20	export	Igarapé - Mirin	PA	C.D.P. Vila do Conde		Barcarena	PA	2009-01-21
												20				20	export	Igarapé - Mirin	PA	C.D.P. Vila do Conde		Barcarena	PA	2009-01-21
												20				20	export	Igarapé - Mirin	PA	C.D.P. Vila do Conde		Barcarena	PA	2009-01-21
												20				20	export	Igarapé - Mirin	PA	C.D.P. Vila do Conde		Barcarena	PA	2009-01-21
												20				20	export	Igarapé - Mirin	PA	C.D.P. Vila do Conde		Barcarena	PA	2009-01-21
										20						20	export	Igarapé - Mirin	PA	C.D.P. Vila do Conde		Barcarena	PA	2009-01-21
										20						20	export	Igarapé - Mirin	PA	C.D.P. Vila do Conde		Barcarena	PA	2009-01-21
												p				20	export	Igarapé - Mirin	PA	C.D.P. Vila do Conde		Barcarena	PA	2009-01-21
												20				20	export	Igarapé - Mirin	PA	C.D.P. Vila do Conde		Barcarena	PA	2009-01-21
												20				20	export	Igarapé - Mirin	PA	C.D.P. Vila do Conde		Barcarena	PA	2009-01-21
												20				20	export	Igarapé - Mirin	PA	C.D.P. Vila do Conde		Barcarena	PA	2009-01-21
												20				20	export	Igarapé - Mirin	PA	C.D.P. Vila do Conde		Barcarena	PA	2009-01-21
												20				20	export	Igarapé - Mirin	PA	C.D.P. Vila do Conde		Barcarena	PA	2009-01-21
												20				20	export	Igarapé - Mirin	PA	C.D.P. Vila do Conde		Barcarena	PA	2009-01-21
												20				20	export	Igarapé - Mirin	PA	C.D.P. Vila do Conde		Barcarena	PA	2009-01-21
												20				20	export	Igarapé - Mirin	PA	C.D.P. Vila do Conde		Barcarena	PA	2009-01-21
												20				20	export	Igarapé - Mirin	PA	C.D.P. Vila do Conde		Barcarena	PA	2009-01-21
												20				20	export	Igarapé - Mirin	PA	C.D.P. Vila do Conde		Barcarena	PA	2009-01-21
												40				40	export	Igarapé - Mirin	PA	C.D.P. Vila do Conde		Barcarena	PA	2009-01-21
												38				38	export	Igarapé - Mirin	PA	C.D.P. Vila do Conde		Barcarena	PA	2009-01-16
										18						18	export	Paragominas	PA	C.D.P. Vila do Conde		Barcarena	PA	2009-01-20
										18						18	export	Paragominas	PA	C.D.P. Vila do Conde		Barcarena	PA	2009-01-20
										18						18	export	Paragominas	PA	C.D.P. Vila do Conde		Barcarena	PA	2009-01-20
										18						18	export	Paragominas	PA	C.D.P. Vila do Conde		Barcarena	PA	2009-01-20
										18						18	export	Paragominas	PA	C.D.P. Vila do Conde		Barcarena	PA	2009-01-20
										18						18	export	Paragominas	PA	C.D.P. Vila do Conde		Barcarena	PA	2009-01-20
										18						18	export	Paragominas	PA	C.D.P. Vila do Conde		Barcarena	PA	2009-01-20
										18						18	export	Paragominas	PA	C.D.P. Vila do Conde		Barcarena	PA	2009-01-20
										18						18	export	Paragominas	PA	C.D.P. Vila do Conde		Barcarena	PA	2009-01-20
										18						18	export	Paragominas	PA	C.D.P. Vila do Conde		Barcarena	PA	2009-01-20
										18						18	export	Paragominas	PA	C.D.P. Vila do Conde		Barcarena	PA	2009-01-20
												18				18	export	Paragominas	PA	C.D.P. Vila do Conde		Barcarena	PA	2009-01-20
												18				18	export	Paragominas	PA	C.D.P. Vila do Conde		Barcarena	PA	2009-01-20
												19				19	export	Paragominas	PA	C.D.P. Vila do Conde		Barcarena	PA	2009-01-20
												19				19	export	Paragominas	PA	C.D.P. Vila do Conde		Barcarena	PA	2009-01-20
												19				19	export	Paragominas	PA	C.D.P. Vila do Conde		Barcarena	PA	2009-01-20
												19				19	export	Paragominas	PA	C.D.P. Vila do Conde		Barcarena	PA	2009-01-20
												19				19	export	Paragominas	PA	C.D.P. Vila do Conde		Barcarena	PA	2009-01-20
												19				19	export	Paragominas	PA	C.D.P. Vila do Conde		Barcarena	PA	2009-01-20
												19				19	export	Paragominas	PA	C.D.P. Vila do Conde		Barcarena	PA	2009-01-20
												19				19	slaughter	Breu Branco	PA	C.D.P. Vila do Conde		Barcarena	PA	2009-01-19
												19				19	slaughter	Breu Branco	PA	C.D.P. Vila do Conde		Barcarena	PA	2009-01-19
												19				19	slaughter	Breu Branco	PA	C.D.P. Vila do Conde		Barcarena	PA	2009-01-19
												19				19	slaughter	Breu Branco	PA	C.D.P. Vila do Conde		Barcarena	PA	2009-01-19
												19				19	slaughter	Breu Branco	PA	C.D.P. Vila do Conde		Barcarena	PA	2009-01-19
												19				19	slaughter	Breu Branco	PA	C.D.P. Vila do Conde		Barcarena	PA	2009-01-19
												19				19	slaughter	Breu Branco	PA	C.D.P. Vila do Conde		Barcarena	PA	2009-01-19
										19						19	export	Paragominas	PA	C.D.P. Vila do Conde		Barcarena	PA	2009-01-20
										19						19	export	Paragominas	PA	C.D.P. Vila do Conde		Barcarena	PA	2009-01-20
										19						19	export	Paragominas	PA	C.D.P. Vila do Conde		Barcarena	PA	2009-01-20
										19						19	export	Paragominas	PA	C.D.P. Vila do Conde		Barcarena	PA	2009-01-20
										19						19	export	Paragominas	PA	C.D.P. Vila do Conde		Barcarena	PA	2009-01-20
										19						19	export	Paragominas	PA	C.D.P. Vila do Conde		Barcarena	PA	2009-01-20
												19				19	export	Paragominas	PA	C.D.P. Vila do Conde		Barcarena	PA	2009-01-19
										38						38	fattening	Rondon do Pará	PA	C.D.P. Vila do Conde		Barcarena	PA	2009-01-21
										19						19	slaughter	Rondon do Pará	PA	C.D.P. Vila do Conde		Barcarena	PA	2009-01-21
										19						19	slaughter	Rondon do Pará	PA	C.D.P. Vila do Conde		Barcarena	PA	2009-01-21
												18				18	fattening	Xinguará	PA	C.D.P. Vila do Conde		Barcarena	PA	2009-01-19
												19				19	slaughter	Novo Repartimento	PA	C.D.P. Vila do Conde		Barcarena	PA	2009-01-19
												19				19	slaughter	Novo Repartimento	PA	C.D.P. Vila do Conde		Barcarena	PA	2009-01-19
										19						19	slaughter	Santa Maria do Pará	PA	C.D.P. Vila do Conde		Barcarena	PA	2009-01-21
										19						19	slaughter	Santa Maria do Pará	PA	C.D.P. Vila do Conde		Barcarena	PA	2009-01-21
										19						19	export	Marabá	PA	C.D.P. Vila do Conde		Barcarena	PA	2009-01-19
												28				28	export	Marabá	PA	C.D.P. Vila do Conde		Barcarena	PA	2009-01-19
												29				29	export	Marabá	PA	C.D.P. Vila do Conde		Barcarena	PA	2009-01-19
										19						19	slaughter	Tomé - Açu	PA	C.D.P. Vila do Conde		Barcarena	PA	2009-01-21
										19						19	slaughter	Tomé - Açu	PA	C.D.P. Vila do Conde		Barcarena	PA	2009-01-21
												19				19	slaughter	Tomé - Açu	PA	C.D.P. Vila do Conde		Barcarena	PA	2009-01-22
												20				20	slaughter	Tomé - Açu	PA	C.D.P. Vila do Conde		Barcarena	PA	2009-01-22
								19								19	export	Tomé - Açu	PA	C.D.P. Vila do Conde		Barcarena	PA	2009-01-19
										19						19	export	Tucuruí	PA	C.D.P. Vila do Conde		Barcarena	PA	2009-01-20
								19								19	export	Tomé - Açu	PA	C.D.P. Vila do Conde		Barcarena	PA	2009-01-19
								19								19	export	Tomé - Açu	PA	C.D.P. Vila do Conde		Barcarena	PA	2009-01-19
								19								19	export	Tomé - Açu	PA	C.D.P. Vila do Conde		Barcarena	PA	2009-01-19
												19				19	export	Tomé - Açu	PA	C.D.P. Vila do Conde		Barcarena	PA	2009-01-20
												19				19	export	Tomé - Açu	PA	C.D.P. Vila do Conde		Barcarena	PA	2009-01-20
												19				19	export	Tomé - Açu	PA	C.D.P. Vila do Conde		Barcarena	PA	2009-01-20
												38				38	export	Tomé - Açu	PA	C.D.P. Vila do Conde		Barcarena	PA	2009-01-20
												19				19	slaughter	Ipixuna	PA	C.D.P. Vila do Conde		Barcarena	PA	2009-01-22
												19				19	slaughter	Nova Ipixuma	PA	C.D.P. Vila do Conde		Barcarena	PA	2009-01-22
										19						19	export	Jacundá	PA	C.D.P. Vila do Conde		Barcarena	PA	2009-01-19
										19						19		Paragominas	PA	C.D.P. Vila do Conde		Barcarena	PA	2009-01-15
2009-02-19	27	Venezuela		Puerto cabello								10				10	export	Igarapé - Mirin	PA	C.D.P. Vila do Conde		Barcarena	PA	2009-03-20
												19				19	export	Igarapé - Mirin	PA	C.D.P. Vila do Conde		Barcarena	PA	2009-02-13
												19				19	export	Igarapé - Mirin	PA	C.D.P. Vila do Conde		Barcarena	PA	2009-02-13
												19				19	export	Igarapé - Mirin	PA	C.D.P. Vila do Conde		Barcarena	PA	2009-02-13
												19				19	export	Igarapé - Mirin	PA	C.D.P. Vila do Conde		Barcarena	PA	2009-02-13
												19				19	export	Igarapé - Mirin	PA	C.D.P. Vila do Conde		Barcarena	PA	2009-02-13
										28						28	slaughter	Ulianópolis	PA	C.D.P. Vila do Conde		Barcarena	PA	2009-02-19
										19						19	export	Santa Izabel do Pará	PA	C.D.P. Vila do Conde		Barcarena	PA	2009-02-20
												19				19	export	Santa Izabel do Pará	PA	C.D.P. Vila do Conde		Barcarena	PA	2009-02-20
												19				19	export	Santa Izabel do Pará	PA	C.D.P. Vila do Conde		Barcarena	PA	2009-02-20
										28						28	slaughter	Ulianópolis	PA	C.D.P. Vila do Conde		Barcarena	PA	2009-02-19
										19						19	export	Igarapé - Mirin	PA	C.D.P. Vila do Conde		Barcarena	PA	2009-02-13
										18						18	export	Santa Izabel do Pará	PA	C.D.P. Vila do Conde		Barcarena	PA	2009-02-20
												19				19	export	Santa Izabel do Pará	PA	C.D.P. Vila do Conde		Barcarena	PA	2009-02-20
												19				19	export	Igarapé - Mirin	PA	C.D.P. Vila do Conde		Barcarena	PA	2009-02-13
												19				19	export	Igarapé - Mirin	PA	C.D.P. Vila do Conde		Barcarena	PA	2009-02-13
												19				19	export	Igarapé - Mirin	PA	C.D.P. Vila do Conde		Barcarena	PA	2009-02-13
												19				19	export	Igarapé - Mirin	PA	C.D.P. Vila do Conde		Barcarena	PA	2009-02-13
										19						19	export	Goianésia do Pará	PA	C.D.P. Vila do Conde		Barcarena	PA	2009-02-18
												19				19	export	Goianésia do Pará	PA	C.D.P. Vila do Conde		Barcarena	PA	2009-02-18
										19						19	slaughter	Ulianópolis	PA	C.D.P. Vila do Conde		Barcarena	PA	2009-02-19
												19				19	export	Canaã dos Carajás	PA	C.D.P. Vila do Conde		Barcarena	PA	2009-02-19
												20				20	export	São Geraldo	PA	C.D.P. Vila do Conde		Barcarena	PA	2009-02-16
												20				20	export	São Geraldo	PA	C.D.P. Vila do Conde		Barcarena	PA	2009-02-16
										19						19	slaughter	Ulianópolis	PA	C.D.P. Vila do Conde		Barcarena	PA	2009-02-19
												20				20	export	São Geraldo	PA	C.D.P. Vila do Conde		Barcarena	PA	2009-02-16
												19				19	export	Canaã dos Carajás	PA	C.D.P. Vila do Conde		Barcarena	PA	2009-02-19
2009-02-22	72	Venezuela		Puerto cabello						19						19	export	Tailândia	PA	C.D.P. Vila do Conde		Barcarena	PA	2009-02-18
										19						19	export	Paragominas	PA	C.D.P. Vila do Conde		Barcarena	PA	2009-02-19
										19						19	export	Paragominas	PA	C.D.P. Vila do Conde		Barcarena	PA	2009-02-19
												16				16	export	Igarapé - Mirin	PA	C.D.P. Vila do Conde		Barcarena	PA	2009-01-31
										19						19	export	Santa Izabel do Pará	PA	C.D.P. Vila do Conde		Barcarena	PA	2009-02-17
												16				16	export	Igarapé - Mirin	PA	C.D.P. Vila do Conde		Barcarena	PA	2009-01-31
										19						19	export	Santa Izabel do Pará	PA	C.D.P. Vila do Conde		Barcarena	PA	2009-02-17
												19				19	export	Santa Izabel do Pará	PA	C.D.P. Vila do Conde		Barcarena	PA	2009-02-17
												16				16	export	Igarapé - Mirin	PA	C.D.P. Vila do Conde		Barcarena	PA	2009-01-31
										19						19	export	Santa Izabel do Pará	PA	C.D.P. Vila do Conde		Barcarena	PA	2009-02-17
												18				18	export	Marabá	PA	C.D.P. Vila do Conde		Barcarena	PA	2009-02-19
										18						18	export	Igarapé - Mirin	PA	C.D.P. Vila do Conde		Barcarena	PA	2009-01-31
										18						18	export	Rondon do Pará	PA	C.D.P. Vila do Conde		Barcarena	PA	2009-02-18
										19						19	export	Santa Izabel do Pará	PA	C.D.P. Vila do Conde		Barcarena	PA	2009-02-20
										19						19	export	Santa Izabel do Pará	PA	C.D.P. Vila do Conde		Barcarena	PA	2009-02-20
										19						19	slaughter	Rondon do Pará	PA	C.D.P. Vila do Conde		Barcarena	PA	2009-02-24
												19				19	slaughter	Capitão do Poço	PA	C.D.P. Vila do Conde		Barcarena	PA	2009-02-11
												19				19	slaughter	Capitão do Poço	PA	C.D.P. Vila do Conde		Barcarena	PA	2009-02-11
										19						19	export	Paragominas	PA	C.D.P. Vila do Conde		Barcarena	PA	2009-02-19
										18						18	export	Igarapé - Mirin	PA	C.D.P. Vila do Conde		Barcarena	PA	2009-02-21
												19				19	export	São Geraldo	PA	C.D.P. Vila do Conde		Barcarena	PA	2009-02-18
												20				20	export	São Geraldo	PA	C.D.P. Vila do Conde		Barcarena	PA	2009-02-16
												6				6	export	Marabá	PA	C.D.P. Vila do Conde		Barcarena	PA	2009-02-19
												19				19	export	Jacundá	PA	C.D.P. Vila do Conde		Barcarena	PA	2009-02-28
												12				12	export	Marabá	PA	C.D.P. Vila do Conde		Barcarena	PA	2009-02-19
												18				18	export	Marabá	PA	C.D.P. Vila do Conde		Barcarena	PA	2009-02-19
												18				18	export	Marabá	PA	C.D.P. Vila do Conde		Barcarena	PA	2009-02-19
												19				19	slaughter	Capitão do Poço	PA	C.D.P. Vila do Conde		Barcarena	PA	2009-02-11
												19				19	slaughter	Capitão do Poço	PA	C.D.P. Vila do Conde		Barcarena	PA	2009-02-11
												20				20	export	Igarapé - Mirin	PA	C.D.P. Vila do Conde		Barcarena	PA	2009-02-21
												19				19	export	Goianésia do Pará	PA	C.D.P. Vila do Conde		Barcarena	PA	2009-02-18
										18						18	export	Igarapé - Mirin	PA	C.D.P. Vila do Conde		Barcarena	PA	2009-02-21
										19						19	export	Igarapé - Mirin	PA	C.D.P. Vila do Conde		Barcarena	PA	2009-02-23
												19				19	export	Santa Izabel do Pará	PA	C.D.P. Vila do Conde		Barcarena	PA	2009-02-20
										20						20	export	Igarapé - Mirin	PA	C.D.P. Vila do Conde		Barcarena	PA	2009-02-25
										19						19	slaughter	Rondon do Pará	PA	C.D.P. Vila do Conde		Barcarena	PA	2009-02-19
										19						19	slaughter	Rondon do Pará	PA	C.D.P. Vila do Conde		Barcarena	PA	2009-02-19
							1					19				19	export	Marabá	PA	C.D.P. Vila do Conde		Barcarena	PA	2009-02-19
												18				18	export	Marabá	PA	C.D.P. Vila do Conde		Barcarena	PA	2009-02-19
												19				19	export	Goianésia do Pará	PA	C.D.P. Vila do Conde		Barcarena	PA	2009-02-18
												19				19	export	Goianésia do Pará	PA	C.D.P. Vila do Conde		Barcarena	PA	2009-02-18
												19				19	slaughter	Capitão do Poço	PA	C.D.P. Vila do Conde		Barcarena	PA	2009-02-11
												19				19	export	Igarapé - Mirin	PA	C.D.P. Vila do Conde		Barcarena	PA	2009-02-23
												19				19	export	Igarapé - Mirin	PA	C.D.P. Vila do Conde		Barcarena	PA	2009-02-23
												20				20	export	São Geraldo	PA	C.D.P. Vila do Conde		Barcarena	PA	2009-02-16
										19						19	export	Santa Izabel do Pará	PA	C.D.P. Vila do Conde		Barcarena	PA	2009-02-20
												20				20	export	São Geraldo	PA	C.D.P. Vila do Conde		Barcarena	PA	2009-02-16
												20				20	export	São Geraldo	PA	C.D.P. Vila do Conde		Barcarena	PA	2009-02-16
												19				19	export	Goianésia do Pará	PA	C.D.P. Vila do Conde		Barcarena	PA	2009-02-18
										19						19	export	Santa Izabel do Pará	PA	C.D.P. Vila do Conde		Barcarena	PA	2009-02-20
												19				19	export	Canaã dos Carajás	PA	C.D.P. Vila do Conde		Barcarena	PA	2009-02-19
												20				20	export	Igarapé - Mirin	PA	C.D.P. Vila do Conde		Barcarena	PA	2009-02-23
2009-02-24	79	Venezuela		Puerto cabello						19						19	export	Paragominas	PA	C.D.P. Vila do Conde		Barcarena	PA	2009-02-20
										19						19	export	Paragominas	PA	C.D.P. Vila do Conde		Barcarena	PA	2009-02-20
										19						19	export	Paragominas	PA	C.D.P. Vila do Conde		Barcarena	PA	2009-02-20
												20				20	export	São Geraldo	PA	C.D.P. Vila do Conde		Barcarena	PA	2009-02-19
										19						19	export	Paragominas	PA	C.D.P. Vila do Conde		Barcarena	PA	2009-02-20
												19				19	export	Igarapé - Mirin	PA	C.D.P. Vila do Conde		Barcarena	PA	2009-02-13
										19						19	export	Paragominas	PA	C.D.P. Vila do Conde		Barcarena	PA	2009-02-20
										19						19	export	Paragominas	PA	C.D.P. Vila do Conde		Barcarena	PA	2009-02-20
										19						19	export	Paragominas	PA	C.D.P. Vila do Conde		Barcarena	PA	2009-02-20
												20				20	export	São Geraldo	PA	C.D.P. Vila do Conde		Barcarena	PA	2009-02-19
												19				19	export	Marabá	PA	C.D.P. Vila do Conde		Barcarena	PA	2009-02-20
												29				29	export	Marabá	PA	C.D.P. Vila do Conde		Barcarena	PA	2009-02-20
												20				20	export	São Geraldo	PA	C.D.P. Vila do Conde		Barcarena	PA	2009-02-19
										19						19	slaughter	Rondon do Pará	PA	C.D.P. Vila do Conde		Barcarena	PA	2009-02-20
												20				20	export	São Geraldo	PA	C.D.P. Vila do Conde		Barcarena	PA	2009-02-19
										19						19	slaughter	Rondon do Pará	PA	C.D.P. Vila do Conde		Barcarena	PA	2009-02-20
										19						19	slaughter	Rondon do Pará	PA	C.D.P. Vila do Conde		Barcarena	PA	2009-02-20
												19				19	export	Canaã dos Carajás	PA	C.D.P. Vila do Conde		Barcarena	PA	2009-02-19
										19						19	export	Dom Eliseu	PA	C.D.P. Vila do Conde		Barcarena	PA	2009-02-20
												28				28	export	Marabá	PA	C.D.P. Vila do Conde		Barcarena	PA	2009-02-20
										19						19	export	Ipixuna do Pará	PA	C.D.P. Vila do Conde		Barcarena	PA	2009-02-20
										19						19	export	Dom Eliseu	PA	C.D.P. Vila do Conde		Barcarena	PA	2009-02-19
												20				20	export	São Geraldo	PA	C.D.P. Vila do Conde		Barcarena	PA	2009-02-16
										19						19	slaughter	Rondon do Pará	PA	C.D.P. Vila do Conde		Barcarena	PA	2009-02-20
										19						19	slaughter	Rondon do Pará	PA	C.D.P. Vila do Conde		Barcarena	PA	2009-02-20
										19						19	export	Dom Eliseu	PA	C.D.P. Vila do Conde		Barcarena	PA	2009-02-19
2009-02-24	80	Venezuela		Puerto cabello						19						19	slaughter	Rondon do Pará	PA	C.D.P. Vila do Conde		Barcarena	PA	2009-02-20
										19						19	export	Tucuruí	PA	C.D.P. Vila do Conde		Barcarena	PA	2009-02-20
										19						19	slaughter	Rondon do Pará	PA	C.D.P. Vila do Conde		Barcarena	PA	2009-02-20
										19						19	export	Dom Eliseu	PA	C.D.P. Vila do Conde		Barcarena	PA	2009-02-19
										19						19	slaughter	Rondon do Pará	PA	C.D.P. Vila do Conde		Barcarena	PA	2009-02-20
										19						19	slaughter	Rondon do Pará	PA	C.D.P. Vila do Conde		Barcarena	PA	2009-02-20
												20				20	fattening	Piçarra	PA	C.D.P. Vila do Conde		Barcarena	PA	2009-02-19
												27				27	export	Curianópolis	PA	C.D.P. Vila do Conde		Barcarena	PA	2009-01-20
												19				19	export	Canaã dos Carajás	PA	C.D.P. Vila do Conde		Barcarena	PA	2009-02-19
										18						18	export	Rondon do Pará	PA	C.D.P. Vila do Conde		Barcarena	PA	2009-02-19
										18						18	export	Rondon do Pará	PA	C.D.P. Vila do Conde		Barcarena	PA	2009-02-19
												29				29	export	Marabá	PA	C.D.P. Vila do Conde		Barcarena	PA	2009-02-20
												42				42	slaughter	São Domingos do Araguaia	PA	C.D.P. Vila do Conde		Barcarena	PA	2009-02-19
												28				28	export	Marabá	PA	C.D.P. Vila do Conde		Barcarena	PA	2009-02-20
												19				19	export	Canaã dos Carajás	PA	C.D.P. Vila do Conde		Barcarena	PA	2009-02-19
												19				19	export	Canaã dos Carajás	PA	C.D.P. Vila do Conde		Barcarena	PA	2009-02-19
												19				19	export	Canaã dos Carajás	PA	C.D.P. Vila do Conde		Barcarena	PA	2009-02-19
												50				50	export	Igarapé - Mirin	PA	C.D.P. Vila do Conde		Barcarena	PA	2009-02-13
												19				19	export	Paragominas	PA	C.D.P. Vila do Conde		Barcarena	PA	2009-02-20
												16				16	export	Igarapé - Mirin	PA	C.D.P. Vila do Conde		Barcarena	PA	2009-02-13
												16				16	export	Igarapé - Mirin	PA	C.D.P. Vila do Conde		Barcarena	PA	2009-02-13
												19				19	export	Canaã dos Carajás	PA	C.D.P. Vila do Conde		Barcarena	PA	2009-02-19
												29				29	export	Marabá	PA	C.D.P. Vila do Conde		Barcarena	PA	2009-02-20
												50				50	export	Igarapé - Mirin	PA	C.D.P. Vila do Conde		Barcarena	PA	2009-02-13
												19				19	export	Canaã dos Carajás	PA	C.D.P. Vila do Conde		Barcarena	PA	2009-02-19
												19				19	export	Canaã dos Carajás	PA	C.D.P. Vila do Conde		Barcarena	PA	2009-02-19
										18						18	export	Rondon do Pará	PA	C.D.P. Vila do Conde		Barcarena	PA	2009-02-19
										19						19	slaughter	Piçarra	PA	C.D.P. Vila do Conde		Barcarena	PA	2009-02-19
										19						19	slaughter	Piçarra	PA	C.D.P. Vila do Conde		Barcarena	PA	2009-02-19
												18				18	export	Curianópolis	PA	C.D.P. Vila do Conde		Barcarena	PA	2009-01-20
										19						19	export	Igarapé - Mirin	PA	C.D.P. Vila do Conde		Barcarena	PA	2009-02-13
												19				19	export	Igarapé - Mirin	PA	C.D.P. Vila do Conde		Barcarena	PA	2009-02-13
												20				20	export	São Geraldo	PA	C.D.P. Vila do Conde		Barcarena	PA	2009-02-16
												20				20	export	São Geraldo	PA	C.D.P. Vila do Conde		Barcarena	PA	2009-02-16
												20				20	export	São Geraldo	PA	C.D.P. Vila do Conde		Barcarena	PA	2009-02-16
												19				19	export	Canaã dos Carajás	PA	C.D.P. Vila do Conde		Barcarena	PA	2009-02-19
										20						20	export	Igarapé - Mirin	PA	C.D.P. Vila do Conde		Barcarena	PA	2009-02-13
												19				19	export	Igarapé - Mirin	PA	C.D.P. Vila do Conde		Barcarena	PA	2009-02-13
												19				19	export	Canaã dos Carajás	PA	C.D.P. Vila do Conde		Barcarena	PA	2009-02-19
												19				19	export	Igarapé - Mirin	PA	C.D.P. Vila do Conde		Barcarena	PA	2009-02-13
												19				19	export	Canaã dos Carajás	PA	C.D.P. Vila do Conde		Barcarena	PA	2009-02-19
												19				19	export	Canaã dos Carajás	PA	C.D.P. Vila do Conde		Barcarena	PA	2009-02-19
												19				19	export	Canaã dos Carajás	PA	C.D.P. Vila do Conde		Barcarena	PA	2009-02-19
												20				20	export	Canaã dos Carajás	PA	C.D.P. Vila do Conde		Barcarena	PA	2009-02-19
												19				19	export	Igarapé - Mirin	PA	C.D.P. Vila do Conde		Barcarena	PA	2009-02-13
												19				19	export	Canaã dos Carajás	PA	C.D.P. Vila do Conde		Barcarena	PA	2009-02-19
												19				19	export	Canaã dos Carajás	PA	C.D.P. Vila do Conde		Barcarena	PA	2009-02-19
2009-02-24	82	Venezuela		Puerto cabello								19				19	export	Canaã dos Carajás	PA	C.D.P. Vila do Conde		Barcarena	PA	2009-02-19
												19				19	export	Marabá	PA	C.D.P. Vila do Conde		Barcarena	PA	2009-02-20
												19				19	export	Canaã dos Carajás	PA	C.D.P. Vila do Conde		Barcarena	PA	2009-02-19
												19				19	export	Canaã dos Carajás	PA	C.D.P. Vila do Conde		Barcarena	PA	2009-02-19
												19				19	export	Canaã dos Carajás	PA	C.D.P. Vila do Conde		Barcarena	PA	2009-02-19
												19				19	export	Igarapé - Mirin	PA	C.D.P. Vila do Conde		Barcarena	PA	2009-02-13
												19				19	export	Canaã dos Carajás	PA	C.D.P. Vila do Conde		Barcarena	PA	2009-02-19
												19				19	export	Canaã dos Carajás	PA	C.D.P. Vila do Conde		Barcarena	PA	2009-02-19
										18						18	export	Santa Izabel do Pará	PA	C.D.P. Vila do Conde		Barcarena	PA	2009-02-20
												19				19	export	Marabá	PA	C.D.P. Vila do Conde		Barcarena	PA	2009-02-19
												19				19	export	Igarapé - Mirin	PA	C.D.P. Vila do Conde		Barcarena	PA	2009-02-18
										19						19	export	Paragominas	PA	C.D.P. Vila do Conde		Barcarena	PA	2009-02-20
										19						19	export	Paragominas	PA	C.D.P. Vila do Conde		Barcarena	PA	2009-02-20
					MA					19						19	quarantine	Itingá do Maranhão	MA	0		Santa Izabel	PA	2009-02-19
												27				27	export	Igarapé - Mirin	PA	C.D.P. Vila do Conde		Barcarena	PA	2009-02-18
								19								19	export	Tomé - Açu	PA	C.D.P. Vila do Conde		Barcarena	PA	2009-02-20
												19				19	export	Igarapé - Mirin	PA	C.D.P. Vila do Conde		Barcarena	PA	2009-02-21
										19						19	export	Igarapé - Mirin	PA	C.D.P. Vila do Conde		Barcarena	PA	2009-02-21
2009-02-24	43	Lebanon		Beirut Port								19				19	export	Mojú	PA	C.D.P. Vila do Conde		Barcarena	PA	2009-02-13
												19				19	export	Mojú	PA	C.D.P. Vila do Conde		Barcarena	PA	2009-02-13
												18				18	export	Mojú	PA	C.D.P. Vila do Conde		Barcarena	PA	2009-02-13
												18				18	export	Mojú	PA	C.D.P. Vila do Conde		Barcarena	PA	2009-02-17
												18				18	export	Mojú	PA	C.D.P. Vila do Conde		Barcarena	PA	2009-02-13
												18				18	export	Mojú	PA	C.D.P. Vila do Conde		Barcarena	PA	2009-02-13
												18				18	export	Mojú	PA	C.D.P. Vila do Conde		Barcarena	PA	2009-02-13
												18				18	export	Mojú	PA	C.D.P. Vila do Conde		Barcarena	PA	2009-02-13
												18				18	export	Mojú	PA	C.D.P. Vila do Conde		Barcarena	PA	2009-02-13
												18				18	export	Mojú	PA	C.D.P. Vila do Conde		Barcarena	PA	2009-02-13
												18				18	export	Mojú	PA	C.D.P. Vila do Conde		Barcarena	PA	2009-02-13
												18				18	export	Mojú	PA	C.D.P. Vila do Conde		Barcarena	PA	2009-02-13
												18				18	export	Mojú	PA	C.D.P. Vila do Conde		Barcarena	PA	2009-02-13
										18						18	export	Mojú	PA	C.D.P. Vila do Conde		Barcarena	PA	2009-02-13
										19						19	export	Mojú	PA	C.D.P. Vila do Conde		Barcarena	PA	2009-02-13
										19						19	export	Mojú	PA	C.D.P. Vila do Conde		Barcarena	PA	2009-02-13
												19				19	export	Mojú	PA	C.D.P. Vila do Conde		Barcarena	PA	2009-02-13
										19						19	export	Mojú	PA	C.D.P. Vila do Conde		Barcarena	PA	2009-02-13
										19						19	export	Mojú	PA	C.D.P. Vila do Conde		Barcarena	PA	2009-02-13
										19						19	export	Mojú	PA	C.D.P. Vila do Conde		Barcarena	PA	2009-02-13
										19						19	export	Mojú	PA	C.D.P. Vila do Conde		Barcarena	PA	2009-02-13
										19						19	export	Mojú	PA	C.D.P. Vila do Conde		Barcarena	PA	2009-02-13
										19						19	export	Mojú	PA	C.D.P. Vila do Conde		Barcarena	PA	2009-02-13
										19						19	export	Mojú	PA	C.D.P. Vila do Conde		Barcarena	PA	2009-02-13
										19						19	export	Mojú	PA	C.D.P. Vila do Conde		Barcarena	PA	2009-02-13
										19						19	export	Mojú	PA	C.D.P. Vila do Conde		Barcarena	PA	2009-02-13
										19						19	export	Mojú	PA	C.D.P. Vila do Conde		Barcarena	PA	2009-02-13
										19						19	export	Mojú	PA	C.D.P. Vila do Conde		Barcarena	PA	2009-02-13
										19						19	export	Mojú	PA	C.D.P. Vila do Conde		Barcarena	PA	2009-02-13
										19						19	export	Mojú	PA	C.D.P. Vila do Conde		Barcarena	PA	2009-02-13
										19						19	export	Mojú	PA	C.D.P. Vila do Conde		Barcarena	PA	2009-02-13
										19						19	export	Mojú	PA	C.D.P. Vila do Conde		Barcarena	PA	2009-02-13
										19						19	export	Mojú	PA	C.D.P. Vila do Conde		Barcarena	PA	2009-02-13
										19						19	export	Mojú	PA	C.D.P. Vila do Conde		Barcarena	PA	2009-02-13
										19						19	export	Mojú	PA	C.D.P. Vila do Conde		Barcarena	PA	2009-02-13
										19						19	export	Mojú	PA	C.D.P. Vila do Conde		Barcarena	PA	2009-02-13
										19						19	export	Mojú	PA	C.D.P. Vila do Conde		Barcarena	PA	2009-02-13
										19						19	export	Mojú	PA	C.D.P. Vila do Conde		Barcarena	PA	2009-02-13
										19						19	export	Mojú	PA	C.D.P. Vila do Conde		Barcarena	PA	2009-02-13
										19						19	export	Mojú	PA	C.D.P. Vila do Conde		Barcarena	PA	2009-02-13
										19						19	export	Mojú	PA	C.D.P. Vila do Conde		Barcarena	PA	2009-02-13
										19						19	export	Mojú	PA	C.D.P. Vila do Conde		Barcarena	PA	2009-02-13
										19						19	export	Mojú	PA	C.D.P. Vila do Conde		Barcarena	PA	2009-02-13
										19						19	export	Mojú	PA	C.D.P. Vila do Conde		Barcarena	PA	2009-02-13
										19						19	export	Mojú	PA	C.D.P. Vila do Conde		Barcarena	PA	2009-02-13
										19						19	export	Mojú	PA	C.D.P. Vila do Conde		Barcarena	PA	2009-02-13
												19				19	export	Mojú	PA	C.D.P. Vila do Conde		Barcarena	PA	2009-02-13
												19				19	export	Mojú	PA	C.D.P. Vila do Conde		Barcarena	PA	2009-02-13
												19				19	export	Mojú	PA	C.D.P. Vila do Conde		Barcarena	PA	2009-02-13
												19				19	export	Mojú	PA	C.D.P. Vila do Conde		Barcarena	PA	2009-02-13
												19				19	export	Mojú	PA	C.D.P. Vila do Conde		Barcarena	PA	2009-02-13
												19				19	export	Mojú	PA	C.D.P. Vila do Conde		Barcarena	PA	2009-02-13
												19				19	export	Mojú	PA	C.D.P. Vila do Conde		Barcarena	PA	2009-02-13
												19				19	export	Mojú	PA	C.D.P. Vila do Conde		Barcarena	PA	2009-02-13
												19				19	export	Mojú	PA	C.D.P. Vila do Conde		Barcarena	PA	2009-02-13
												19				19	export	Mojú	PA	C.D.P. Vila do Conde		Barcarena	PA	2009-02-13
												19				19	export	Mojú	PA	C.D.P. Vila do Conde		Barcarena	PA	2009-02-13
												19				19	export	Mojú	PA	C.D.P. Vila do Conde		Barcarena	PA	2009-02-13
												19				19	export	Mojú	PA	C.D.P. Vila do Conde		Barcarena	PA	2009-02-13
												19				19	export	Mojú	PA	C.D.P. Vila do Conde		Barcarena	PA	2009-02-13
												19				19	export	Mojú	PA	C.D.P. Vila do Conde		Barcarena	PA	2009-02-13
												19				19	export	Mojú	PA	C.D.P. Vila do Conde		Barcarena	PA	2009-02-13
												19				19	export	Mojú	PA	C.D.P. Vila do Conde		Barcarena	PA	2009-02-13
												19				19	export	Mojú	PA	C.D.P. Vila do Conde		Barcarena	PA	2009-02-13
												19				19	export	Mojú	PA	C.D.P. Vila do Conde		Barcarena	PA	2009-02-13
												19				19	export	Mojú	PA	C.D.P. Vila do Conde		Barcarena	PA	2009-02-13
												19				19	export	Mojú	PA	C.D.P. Vila do Conde		Barcarena	PA	2009-02-13
												19				19	export	Mojú	PA	C.D.P. Vila do Conde		Barcarena	PA	2009-02-13
												19				19	export	Mojú	PA	C.D.P. Vila do Conde		Barcarena	PA	2009-02-13
												19				19	export	Mojú	PA	C.D.P. Vila do Conde		Barcarena	PA	2009-02-13
												19				19	export	Mojú	PA	C.D.P. Vila do Conde		Barcarena	PA	2009-02-13
												19				19	export	Mojú	PA	C.D.P. Vila do Conde		Barcarena	PA	2009-02-13
												19				19	export	Mojú	PA	C.D.P. Vila do Conde		Barcarena	PA	2009-02-13
												19				19	export	Mojú	PA	C.D.P. Vila do Conde		Barcarena	PA	2009-02-13
												19				19	export	Mojú	PA	C.D.P. Vila do Conde		Barcarena	PA	2009-02-13
												19				19	export	Mojú	PA	C.D.P. Vila do Conde		Barcarena	PA	2009-02-13
												19				19	export	Mojú	PA	C.D.P. Vila do Conde		Barcarena	PA	2009-02-13
												19				19	export	Mojú	PA	C.D.P. Vila do Conde		Barcarena	PA	2009-02-13
												19				19	export	Mojú	PA	C.D.P. Vila do Conde		Barcarena	PA	2009-02-13
												19				19	export	Mojú	PA	C.D.P. Vila do Conde		Barcarena	PA	2009-02-13
												19				19	export	Mojú	PA	C.D.P. Vila do Conde		Barcarena	PA	2009-02-13
												19				19	export	Mojú	PA	C.D.P. Vila do Conde		Barcarena	PA	2009-02-13
												19				19	export	Mojú	PA	C.D.P. Vila do Conde		Barcarena	PA	2009-02-13
												19				19	export	Mojú	PA	C.D.P. Vila do Conde		Barcarena	PA	2009-02-13
												19				19	export	Mojú	PA	C.D.P. Vila do Conde		Barcarena	PA	2009-02-13
												19				19	export	Mojú	PA	C.D.P. Vila do Conde		Barcarena	PA	2009-02-13
												19				19	export	Mojú	PA	C.D.P. Vila do Conde		Barcarena	PA	2009-02-13
												19				19	export	Mojú	PA	C.D.P. Vila do Conde		Barcarena	PA	2009-02-13
												19				19	export	Mojú	PA	C.D.P. Vila do Conde		Barcarena	PA	2009-02-13
												19				19	export	Mojú	PA	C.D.P. Vila do Conde		Barcarena	PA	2009-02-13
												19				19	export	Mojú	PA	C.D.P. Vila do Conde		Barcarena	PA	2009-02-13
												19				19	export	Mojú	PA	C.D.P. Vila do Conde		Barcarena	PA	2009-02-13
												19				19	export	Mojú	PA	C.D.P. Vila do Conde		Barcarena	PA	2009-02-13
												19				19	export	Mojú	PA	C.D.P. Vila do Conde		Barcarena	PA	2009-02-13
												19				19	export	Mojú	PA	C.D.P. Vila do Conde		Barcarena	PA	2009-02-13
												19				19	export	Mojú	PA	C.D.P. Vila do Conde		Barcarena	PA	2009-02-13
												19				19	export	Mojú	PA	C.D.P. Vila do Conde		Barcarena	PA	2009-02-13
												19				19	export	Mojú	PA	C.D.P. Vila do Conde		Barcarena	PA	2009-02-13
												19				19	export	Mojú	PA	C.D.P. Vila do Conde		Barcarena	PA	2009-02-13
												19				19	export	Mojú	PA	C.D.P. Vila do Conde		Barcarena	PA	2009-02-13
												19				19	export	Mojú	PA	C.D.P. Vila do Conde		Barcarena	PA	2009-02-13
												19				19	export	Mojú	PA	C.D.P. Vila do Conde		Barcarena	PA	2009-02-13
												19				19	export	Mojú	PA	C.D.P. Vila do Conde		Barcarena	PA	2009-02-13
												19				19	export	Mojú	PA	C.D.P. Vila do Conde		Barcarena	PA	2009-02-13
												19				19	export	Mojú	PA	C.D.P. Vila do Conde		Barcarena	PA	2009-02-13
												19				19	export	Mojú	PA	C.D.P. Vila do Conde		Barcarena	PA	2009-02-13
												19				19	export	Mojú	PA	C.D.P. Vila do Conde		Barcarena	PA	2009-02-13
												19				19	export	Mojú	PA	C.D.P. Vila do Conde		Barcarena	PA	2009-02-13
												19				19	export	Mojú	PA	C.D.P. Vila do Conde		Barcarena	PA	2009-02-13
												19				19	export	Mojú	PA	C.D.P. Vila do Conde		Barcarena	PA	2009-02-13
												19				19	export	Mojú	PA	C.D.P. Vila do Conde		Barcarena	PA	2009-02-13
												19				19	export	Mojú	PA	C.D.P. Vila do Conde		Barcarena	PA	2009-02-13
												19				19	export	Mojú	PA	C.D.P. Vila do Conde		Barcarena	PA	2009-02-13
												19				19	export	Mojú	PA	C.D.P. Vila do Conde		Barcarena	PA	2009-02-13
												19				19	export	Mojú	PA	C.D.P. Vila do Conde		Barcarena	PA	2009-02-13
												19				19	export	Mojú	PA	C.D.P. Vila do Conde		Barcarena	PA	2009-02-13
												19				19	export	Mojú	PA	C.D.P. Vila do Conde		Barcarena	PA	2009-02-13
												19				19	export	Mojú	PA	C.D.P. Vila do Conde		Barcarena	PA	2009-02-13
												19				19	export	Mojú	PA	C.D.P. Vila do Conde		Barcarena	PA	2009-02-13
												19				19	export	Mojú	PA	C.D.P. Vila do Conde		Barcarena	PA	2009-02-13
												19				19	export	Mojú	PA	C.D.P. Vila do Conde		Barcarena	PA	2009-02-13
												19				19	export	Mojú	PA	C.D.P. Vila do Conde		Barcarena	PA	2009-02-13
												19				19	export	Mojú	PA	C.D.P. Vila do Conde		Barcarena	PA	2009-02-13
												19				19	export	Mojú	PA	C.D.P. Vila do Conde		Barcarena	PA	2009-02-13
												19				19	export	Mojú	PA	C.D.P. Vila do Conde		Barcarena	PA	2009-02-13
												19				19	export	Mojú	PA	C.D.P. Vila do Conde		Barcarena	PA	2009-02-13
												19				19	export	Mojú	PA	C.D.P. Vila do Conde		Barcarena	PA	2009-02-13
												19				19	export	Mojú	PA	C.D.P. Vila do Conde		Barcarena	PA	2009-02-13
												19				19	export	Mojú	PA	C.D.P. Vila do Conde		Barcarena	PA	2009-02-13
												19				19	export	Mojú	PA	C.D.P. Vila do Conde		Barcarena	PA	2009-02-13
												18				18	export	Mojú	PA	C.D.P. Vila do Conde		Barcarena	PA	2009-02-16
												18				18	export	Mojú	PA	C.D.P. Vila do Conde		Barcarena	PA	2009-02-16
												19				19	export	Mojú	PA	C.D.P. Vila do Conde		Barcarena	PA	2009-02-16
										19						19	export	Mojú	PA	C.D.P. Vila do Conde		Barcarena	PA	2009-02-16
										19						19	export	Mojú	PA	C.D.P. Vila do Conde		Barcarena	PA	2009-02-16
										19						19	export	Mojú	PA	C.D.P. Vila do Conde		Barcarena	PA	2009-02-16
												19				19	export	Mojú	PA	C.D.P. Vila do Conde		Barcarena	PA	2009-02-16
												19				19	export	Mojú	PA	C.D.P. Vila do Conde		Barcarena	PA	2009-02-16
										19						19	export	Mojú	PA	C.D.P. Vila do Conde		Barcarena	PA	2009-02-16
										19						19	export	Mojú	PA	C.D.P. Vila do Conde		Barcarena	PA	2009-02-16
										19						19	export	Mojú	PA	C.D.P. Vila do Conde		Barcarena	PA	2009-02-16
												19				19	export	Mojú	PA	C.D.P. Vila do Conde		Barcarena	PA	2009-02-16
										19						19	export	Mojú	PA	C.D.P. Vila do Conde		Barcarena	PA	2009-02-16
										19						19	export	Mojú	PA	C.D.P. Vila do Conde		Barcarena	PA	2009-02-16
										19						19	export	Mojú	PA	C.D.P. Vila do Conde		Barcarena	PA	2009-02-16
										19						19	export	Mojú	PA	C.D.P. Vila do Conde		Barcarena	PA	2009-02-16
										19						19	export	Mojú	PA	C.D.P. Vila do Conde		Barcarena	PA	2009-02-16
										19						19	export	Mojú	PA	C.D.P. Vila do Conde		Barcarena	PA	2009-02-16
										19						19	export	Mojú	PA	C.D.P. Vila do Conde		Barcarena	PA	2009-02-16
										19						19	export	Mojú	PA	C.D.P. Vila do Conde		Barcarena	PA	2009-02-16
										19						19	export	Mojú	PA	C.D.P. Vila do Conde		Barcarena	PA	2009-02-16
												45				45	export	Mojú	PA	C.D.P. Vila do Conde		Barcarena	PA	2009-02-16
												45				45	export	Mojú	PA	C.D.P. Vila do Conde		Barcarena	PA	2009-02-16
												19				19	export	Mojú	PA	C.D.P. Vila do Conde		Barcarena	PA	2009-02-16
												19				19	export	Mojú	PA	C.D.P. Vila do Conde		Barcarena	PA	2009-02-16
										19						19	export	Mojú	PA	C.D.P. Vila do Conde		Barcarena	PA	2009-02-16
										19						19	export	Mojú	PA	C.D.P. Vila do Conde		Barcarena	PA	2009-02-16
										19						19	export	Mojú	PA	C.D.P. Vila do Conde		Barcarena	PA	2009-02-16
												19				19	export	Mojú	PA	C.D.P. Vila do Conde		Barcarena	PA	2009-02-16
										19						19	export	Mojú	PA	C.D.P. Vila do Conde		Barcarena	PA	2009-02-16
												19				19	export	Mojú	PA	C.D.P. Vila do Conde		Barcarena	PA	2009-02-16
										19						19	export	Mojú	PA	C.D.P. Vila do Conde		Barcarena	PA	2009-02-16
												19				19	export	Mojú	PA	C.D.P. Vila do Conde		Barcarena	PA	2009-02-16
												19				19	export	Mojú	PA	C.D.P. Vila do Conde		Barcarena	PA	2009-02-16
										19						19	export	Mojú	PA	C.D.P. Vila do Conde		Barcarena	PA	2009-02-16
										19						19	export	Mojú	PA	C.D.P. Vila do Conde		Barcarena	PA	2009-02-16
										19						19	export	Mojú	PA	C.D.P. Vila do Conde		Barcarena	PA	2009-02-16
												19				19	export	Mojú	PA	C.D.P. Vila do Conde		Barcarena	PA	2009-02-16
												19				19	export	Mojú	PA	C.D.P. Vila do Conde		Barcarena	PA	2009-02-16
										18						18	export	Mojú	PA	C.D.P. Vila do Conde		Barcarena	PA	2009-02-16
												45				45	export	Mojú	PA	C.D.P. Vila do Conde		Barcarena	PA	2009-02-16
												18				18	export	Mojú	PA	C.D.P. Vila do Conde		Barcarena	PA	2009-02-16
										18						18	export	Mojú	PA	C.D.P. Vila do Conde		Barcarena	PA	2009-02-16
										19						19	export	Mojú	PA	C.D.P. Vila do Conde		Barcarena	PA	2009-02-16
										19						19	export	Mojú	PA	C.D.P. Vila do Conde		Barcarena	PA	2009-02-16
										19						19	export	Mojú	PA	C.D.P. Vila do Conde		Barcarena	PA	2009-02-16
												18				18	export	Mojú	PA	C.D.P. Vila do Conde		Barcarena	PA	2009-02-16
												18				18	export	Mojú	PA	C.D.P. Vila do Conde		Barcarena	PA	2009-02-16
												19				19	export	Mojú	PA	C.D.P. Vila do Conde		Barcarena	PA	2009-02-16
										18						18	export	Mojú	PA	C.D.P. Vila do Conde		Barcarena	PA	2009-02-16
										18						18	export	Mojú	PA	C.D.P. Vila do Conde		Barcarena	PA	2009-02-16
												18				18	export	Mojú	PA	C.D.P. Vila do Conde		Barcarena	PA	2009-02-16
												18				18	export	Mojú	PA	C.D.P. Vila do Conde		Barcarena	PA	2009-02-16
												18				18	export	Mojú	PA	C.D.P. Vila do Conde		Barcarena	PA	2009-02-16
												18				18	export	Mojú	PA	C.D.P. Vila do Conde		Barcarena	PA	2009-02-16
												18				18	export	Mojú	PA	C.D.P. Vila do Conde		Barcarena	PA	2009-02-16
												18				18	export	Mojú	PA	C.D.P. Vila do Conde		Barcarena	PA	2009-02-16
												18				18	export	Mojú	PA	C.D.P. Vila do Conde		Barcarena	PA	2009-02-16
												19				19	export	Mojú	PA	C.D.P. Vila do Conde		Barcarena	PA	2009-02-16
												19				19	export	Mojú	PA	C.D.P. Vila do Conde		Barcarena	PA	2009-02-16
										18						18	export	Mojú	PA	C.D.P. Vila do Conde		Barcarena	PA	2009-02-16
												18				18	export	Mojú	PA	C.D.P. Vila do Conde		Barcarena	PA	2009-02-16
												19				19	export	Mojú	PA	C.D.P. Vila do Conde		Barcarena	PA	2009-02-16
												19				19	export	Mojú	PA	C.D.P. Vila do Conde		Barcarena	PA	2009-02-16
										19						19	export	Mojú	PA	C.D.P. Vila do Conde		Barcarena	PA	2009-02-16
												19				19	export	Mojú	PA	C.D.P. Vila do Conde		Barcarena	PA	2009-02-16
												19				19	export	Mojú	PA	C.D.P. Vila do Conde		Barcarena	PA	2009-02-16
										19						19	export	Mojú	PA	C.D.P. Vila do Conde		Barcarena	PA	2009-02-16
												18				18	export	Mojú	PA	C.D.P. Vila do Conde		Barcarena	PA	2009-02-16
										19						19	export	Mojú	PA	C.D.P. Vila do Conde		Barcarena	PA	2009-02-16
												19				19	export	Mojú	PA	C.D.P. Vila do Conde		Barcarena	PA	2009-02-16
												19				19	export	Mojú	PA	C.D.P. Vila do Conde		Barcarena	PA	2009-02-16
												19				19	export	Mojú	PA	C.D.P. Vila do Conde		Barcarena	PA	2009-02-16
										19						19	export	Mojú	PA	C.D.P. Vila do Conde		Barcarena	PA	2009-02-16
												19				19	export	Mojú	PA	C.D.P. Vila do Conde		Barcarena	PA	2009-02-16
												19				19	export	Mojú	PA	C.D.P. Vila do Conde		Barcarena	PA	2009-02-16
												19				19	export	Mojú	PA	C.D.P. Vila do Conde		Barcarena	PA	2009-02-16
												19				19	export	Mojú	PA	C.D.P. Vila do Conde		Barcarena	PA	2009-02-16
												18				18	export	Mojú	PA	C.D.P. Vila do Conde		Barcarena	PA	2009-02-16
												19				19	export	Mojú	PA	C.D.P. Vila do Conde		Barcarena	PA	2009-02-16
												19				19	export	Mojú	PA	C.D.P. Vila do Conde		Barcarena	PA	2009-02-16
												19				19	export	Mojú	PA	C.D.P. Vila do Conde		Barcarena	PA	2009-02-16
												45				45	export	Mojú	PA	C.D.P. Vila do Conde		Barcarena	PA	2009-02-17
												45				45	export	Mojú	PA	C.D.P. Vila do Conde		Barcarena	PA	2009-02-17
												45				45	export	Mojú	PA	C.D.P. Vila do Conde		Barcarena	PA	2009-02-17
												45				45	export	Mojú	PA	C.D.P. Vila do Conde		Barcarena	PA	2009-02-17
												45				45	export	Mojú	PA	C.D.P. Vila do Conde		Barcarena	PA	2009-02-17
												45				45	export	Mojú	PA	C.D.P. Vila do Conde		Barcarena	PA	2009-02-17
												45				45	export	Mojú	PA	C.D.P. Vila do Conde		Barcarena	PA	2009-02-17
												45				45	export	Mojú	PA	C.D.P. Vila do Conde		Barcarena	PA	2009-02-17
												45				45	export	Mojú	PA	C.D.P. Vila do Conde		Barcarena	PA	2009-02-17
												45				45	export	Mojú	PA	C.D.P. Vila do Conde		Barcarena	PA	2009-02-17
												45				45	export	Mojú	PA	C.D.P. Vila do Conde		Barcarena	PA	2009-02-17
												45				45	export	Mojú	PA	C.D.P. Vila do Conde		Barcarena	PA	2009-02-17
												18				18	export	Mojú	PA	C.D.P. Vila do Conde		Barcarena	PA	2009-02-17
												18				18	export	Mojú	PA	C.D.P. Vila do Conde		Barcarena	PA	2009-02-17
												18				18	export	Mojú	PA	C.D.P. Vila do Conde		Barcarena	PA	2009-02-17
												18				18	export	Mojú	PA	C.D.P. Vila do Conde		Barcarena	PA	2009-02-17
												18				18	export	Mojú	PA	C.D.P. Vila do Conde		Barcarena	PA	2009-02-17
												18				18	export	Mojú	PA	C.D.P. Vila do Conde		Barcarena	PA	2009-02-17
												18				18	export	Mojú	PA	C.D.P. Vila do Conde		Barcarena	PA	2009-02-17
												18				18	export	Mojú	PA	C.D.P. Vila do Conde		Barcarena	PA	2009-02-17
												18				18	export	Mojú	PA	C.D.P. Vila do Conde		Barcarena	PA	2009-02-17
												18				18	export	Mojú	PA	C.D.P. Vila do Conde		Barcarena	PA	2009-02-17
												18				18	export	Mojú	PA	C.D.P. Vila do Conde		Barcarena	PA	2009-02-17
												18				18	export	Mojú	PA	C.D.P. Vila do Conde		Barcarena	PA	2009-02-17
												18				18	export	Mojú	PA	C.D.P. Vila do Conde		Barcarena	PA	2009-02-17
												19				19	export	Mojú	PA	C.D.P. Vila do Conde		Barcarena	PA	2009-02-17
												19				19	export	Mojú	PA	C.D.P. Vila do Conde		Barcarena	PA	2009-02-17
												19				19	export	Mojú	PA	C.D.P. Vila do Conde		Barcarena	PA	2009-02-17
												19				19	export	Mojú	PA	C.D.P. Vila do Conde		Barcarena	PA	2009-02-17
												19				19	export	Mojú	PA	C.D.P. Vila do Conde		Barcarena	PA	2009-02-17
												19				19	export	Mojú	PA	C.D.P. Vila do Conde		Barcarena	PA	2009-02-17
												19				19	export	Mojú	PA	C.D.P. Vila do Conde		Barcarena	PA	2009-02-17
												19				19	export	Mojú	PA	C.D.P. Vila do Conde		Barcarena	PA	2009-02-17
												19				19	export	Mojú	PA	C.D.P. Vila do Conde		Barcarena	PA	2009-02-17
												19				19	export	Mojú	PA	C.D.P. Vila do Conde		Barcarena	PA	2009-02-17
												19				19	export	Mojú	PA	C.D.P. Vila do Conde		Barcarena	PA	2009-02-17
												19				19	export	Mojú	PA	C.D.P. Vila do Conde		Barcarena	PA	2009-02-17
												19				19	export	Mojú	PA	C.D.P. Vila do Conde		Barcarena	PA	2009-02-17
												19				19	export	Mojú	PA	C.D.P. Vila do Conde		Barcarena	PA	2009-02-17
												19				19	export	Mojú	PA	C.D.P. Vila do Conde		Barcarena	PA	2009-02-17
												19				19	export	Mojú	PA	C.D.P. Vila do Conde		Barcarena	PA	2009-02-17
												19				19	export	Mojú	PA	C.D.P. Vila do Conde		Barcarena	PA	2009-02-17
												19				19	export	Mojú	PA	C.D.P. Vila do Conde		Barcarena	PA	2009-02-17
										19						19	export	Mojú	PA	C.D.P. Vila do Conde		Barcarena	PA	2009-02-17
										19						19	export	Mojú	PA	C.D.P. Vila do Conde		Barcarena	PA	2009-02-17
										19						19	export	Mojú	PA	C.D.P. Vila do Conde		Barcarena	PA	2009-02-17
										19						19	export	Mojú	PA	C.D.P. Vila do Conde		Barcarena	PA	2009-02-17
										19						19	export	Mojú	PA	C.D.P. Vila do Conde		Barcarena	PA	2009-02-17
												1				1	export	Mojú	PA	C.D.P. Vila do Conde		Barcarena	PA	2009-02-17
												2				2	export	Mojú	PA	C.D.P. Vila do Conde		Barcarena	PA	2009-02-17
												2				2	export	Mojú	PA	C.D.P. Vila do Conde		Barcarena	PA	2009-02-17
												15				15	export	Mojú	PA	C.D.P. Vila do Conde		Barcarena	PA	2009-02-17
												18				18	export	Mojú	PA	C.D.P. Vila do Conde		Barcarena	PA	2009-02-17
										18						18	export	Mojú	PA	C.D.P. Vila do Conde		Barcarena	PA	2009-02-17
												19				19	export	Mojú	PA	C.D.P. Vila do Conde		Barcarena	PA	2009-02-17
												19				19	export	Mojú	PA	C.D.P. Vila do Conde		Barcarena	PA	2009-02-17
												19				19	export	Mojú	PA	C.D.P. Vila do Conde		Barcarena	PA	2009-02-17
												19				19	export	Mojú	PA	C.D.P. Vila do Conde		Barcarena	PA	2009-02-17
												19				19	export	Mojú	PA	C.D.P. Vila do Conde		Barcarena	PA	2009-02-17
												19				19	export	Mojú	PA	C.D.P. Vila do Conde		Barcarena	PA	2009-02-17
												19				19	export	Mojú	PA	C.D.P. Vila do Conde		Barcarena	PA	2009-02-17
												19				19	export	Mojú	PA	C.D.P. Vila do Conde		Barcarena	PA	2009-02-17
												19				19	export	Mojú	PA	C.D.P. Vila do Conde		Barcarena	PA	2009-02-17
												19				19	export	Mojú	PA	C.D.P. Vila do Conde		Barcarena	PA	2009-02-17
												19				19	export	Mojú	PA	C.D.P. Vila do Conde		Barcarena	PA	2009-02-17
												19				19	export	Mojú	PA	C.D.P. Vila do Conde		Barcarena	PA	2009-02-17
												19				19	export	Mojú	PA	C.D.P. Vila do Conde		Barcarena	PA	2009-02-17
												19				19	export	Mojú	PA	C.D.P. Vila do Conde		Barcarena	PA	2009-02-17
												19				19	export	Mojú	PA	C.D.P. Vila do Conde		Barcarena	PA	2009-02-17
												19				19	export	Mojú	PA	C.D.P. Vila do Conde		Barcarena	PA	2009-02-17
												19				19	export	Mojú	PA	C.D.P. Vila do Conde		Barcarena	PA	2009-02-17
												18				18	export	Mojú	PA	C.D.P. Vila do Conde		Barcarena	PA	2009-02-18
												18				18	export	Mojú	PA	C.D.P. Vila do Conde		Barcarena	PA	2009-02-18
												18				18	export	Mojú	PA	C.D.P. Vila do Conde		Barcarena	PA	2009-02-18
												18				18	export	Mojú	PA	C.D.P. Vila do Conde		Barcarena	PA	2009-02-18
												18				18	export	Mojú	PA	C.D.P. Vila do Conde		Barcarena	PA	2009-02-18
												18				18	export	Mojú	PA	C.D.P. Vila do Conde		Barcarena	PA	2009-02-18
												18				18	export	Mojú	PA	C.D.P. Vila do Conde		Barcarena	PA	2009-02-18
										19						19	export	Mojú	PA	C.D.P. Vila do Conde		Barcarena	PA	2009-02-18
										19						19	export	Mojú	PA	C.D.P. Vila do Conde		Barcarena	PA	2009-02-18
										19						19	export	Mojú	PA	C.D.P. Vila do Conde		Barcarena	PA	2009-02-18
										19						19	export	Mojú	PA	C.D.P. Vila do Conde		Barcarena	PA	2009-02-18
										19						19	export	Mojú	PA	C.D.P. Vila do Conde		Barcarena	PA	2009-02-18
										19						19	export	Mojú	PA	C.D.P. Vila do Conde		Barcarena	PA	2009-02-18
										19						19	export	Mojú	PA	C.D.P. Vila do Conde		Barcarena	PA	2009-02-18
										19						19	export	Mojú	PA	C.D.P. Vila do Conde		Barcarena	PA	2009-02-18
												19				19	export	Mojú	PA	C.D.P. Vila do Conde		Barcarena	PA	2009-02-18
												19				19	export	Mojú	PA	C.D.P. Vila do Conde		Barcarena	PA	2009-02-18
												19				19	export	Mojú	PA	C.D.P. Vila do Conde		Barcarena	PA	2009-02-18
												19				19	export	Mojú	PA	C.D.P. Vila do Conde		Barcarena	PA	2009-02-18
												19				19	export	Mojú	PA	C.D.P. Vila do Conde		Barcarena	PA	2009-02-18
												19				19	export	Mojú	PA	C.D.P. Vila do Conde		Barcarena	PA	2009-02-18
												19				19	export	Mojú	PA	C.D.P. Vila do Conde		Barcarena	PA	2009-02-18
												19				19	export	Mojú	PA	C.D.P. Vila do Conde		Barcarena	PA	2009-02-18
												19				19	export	Mojú	PA	C.D.P. Vila do Conde		Barcarena	PA	2009-02-18
												19				19	export	Mojú	PA	C.D.P. Vila do Conde		Barcarena	PA	2009-02-18
												19				19	export	Mojú	PA	C.D.P. Vila do Conde		Barcarena	PA	2009-02-18
												45				45	export	Mojú	PA	C.D.P. Vila do Conde		Barcarena	PA	2009-02-19
										19						19	export	Mojú	PA	C.D.P. Vila do Conde		Barcarena	PA	2009-02-19
												19				19	export	Mojú	PA	C.D.P. Vila do Conde		Barcarena	PA	2009-02-19
										19						19	export	Goianésia do Pará	PA	C.D.P. Vila do Conde		Barcarena	PA	2009-02-19
										19						19	export	Goianésia do Pará	PA	C.D.P. Vila do Conde		Barcarena	PA	2009-02-19
										19						19	export	Goianésia do Pará	PA	C.D.P. Vila do Conde		Barcarena	PA	2009-02-19
										19						19	export	Goianésia do Pará	PA	C.D.P. Vila do Conde		Barcarena	PA	2009-02-19
												19				19	fattening	Bom Jesus	PA	0		Mojú	PA	2009-02-16
										21						21	export	Baião	PA	C.D.P. Vila do Conde		Barcarena	PA	2009-02-18
										21						21	export	Baião	PA	C.D.P. Vila do Conde		Barcarena	PA	2009-02-18
										21						21	export	Baião	PA	C.D.P. Vila do Conde		Barcarena	PA	2009-02-18
2009-02-01	37	Venezuela		Puerto cabello	MA							19				19	slaughter	Açailândia	MA	C.D.P. Vila do Conde		Barcarena	PA	2009-01-30
					MA							19				19	slaughter	Açailândia	MA	C.D.P. Vila do Conde		Barcarena	PA	2009-01-30
												19				19	export	Santa Izabel do Pará	PA	C.D.P. Vila do Conde		Barcarena	PA	2009-01-30
												19				19	export	Igarapé - Mirin	PA	C.D.P. Vila do Conde		Barcarena	PA	2009-01-30
												19				19	export	Igarapé - Mirin	PA	C.D.P. Vila do Conde		Barcarena	PA	2009-01-30
										18						18	export	Jacundá	PA	C.D.P. Vila do Conde		Barcarena	PA	2009-01-30
												19				19	export	Igarapé - Mirin	PA	C.D.P. Vila do Conde		Barcarena	PA	2009-01-30
												19				19	export	Santa Izabel do Pará	PA	C.D.P. Vila do Conde		Barcarena	PA	2009-01-30
										19						19	export	Santa Izabel do Pará	PA	C.D.P. Vila do Conde		Barcarena	PA	2009-01-30
												19				19	export	Santa Izabel do Pará	PA	C.D.P. Vila do Conde		Barcarena	PA	2009-01-30
										19						19	export	Santa Izabel do Pará	PA	C.D.P. Vila do Conde		Barcarena	PA	2009-01-30
												19				19	export	Igarapé - Mirin	PA	C.D.P. Vila do Conde		Barcarena	PA	2009-01-30
										19						19	export	Santa Izabel do Pará	PA	C.D.P. Vila do Conde		Barcarena	PA	2009-01-30
										19						19	export	Santa Izabel do Pará	PA	C.D.P. Vila do Conde		Barcarena	PA	2009-01-30
										19						19	export	Jacundá	PA	C.D.P. Vila do Conde		Barcarena	PA	2009-01-22
												19				19	export	Igarapé - Mirin	PA	C.D.P. Vila do Conde		Barcarena	PA	2009-01-30
										18						18	export	Santa Izabel do Pará	PA	C.D.P. Vila do Conde		Barcarena	PA	2009-01-30
												19				19	export	Igarapé - Mirin	PA	C.D.P. Vila do Conde		Barcarena	PA	2009-01-30
										18						18	export	Santa Izabel do Pará	PA	C.D.P. Vila do Conde		Barcarena	PA	2009-01-30
										18						18	export	Santa Izabel do Pará	PA	C.D.P. Vila do Conde		Barcarena	PA	2009-01-30
												19				19	export	Igarapé - Mirin	PA	C.D.P. Vila do Conde		Barcarena	PA	2009-01-30
										18						18	export	Santa Izabel do Pará	PA	C.D.P. Vila do Conde		Barcarena	PA	2009-01-30
										18						18	export	Santa Izabel do Pará	PA	C.D.P. Vila do Conde		Barcarena	PA	2009-01-30
										18						18	export	Jacundá	PA	C.D.P. Vila do Conde		Barcarena	PA	2009-01-22
										18						18	export	Jacundá	PA	C.D.P. Vila do Conde		Barcarena	PA	2009-01-22
										18						18	export	Jacundá	PA	C.D.P. Vila do Conde		Barcarena	PA	2009-01-22
												19				19	export	Igarapé - Mirin	PA	C.D.P. Vila do Conde		Barcarena	PA	2009-01-30
2009-02-24	42	Lebanon		Beirut Port								18				18	slaughter	Abel Figueiredo	PA	C.D.P. Vila do Conde		Barcarena	PA	2009-02-16
												19				19	slaughter	Abel Figueiredo	PA	C.D.P. Vila do Conde		Barcarena	PA	2009-02-16
												19				19	slaughter	Abel Figueiredo	PA	C.D.P. Vila do Conde		Barcarena	PA	2009-02-16
												19				19	slaughter	Abel Figueiredo	PA	C.D.P. Vila do Conde		Barcarena	PA	2009-02-16
												19				19	slaughter	Abel Figueiredo	PA	C.D.P. Vila do Conde		Barcarena	PA	2009-02-16
												19				19	slaughter	Abel Figueiredo	PA	C.D.P. Vila do Conde		Barcarena	PA	2009-02-16
												19				19	slaughter	Abel Figueiredo	PA	C.D.P. Vila do Conde		Barcarena	PA	2009-02-16
												19				19	slaughter	Abel Figueiredo	PA	C.D.P. Vila do Conde		Barcarena	PA	2009-02-16
												19				19	slaughter	Abel Figueiredo	PA	C.D.P. Vila do Conde		Barcarena	PA	2009-02-16
												19				19	slaughter	Abel Figueiredo	PA	C.D.P. Vila do Conde		Barcarena	PA	2009-02-16
												19				19	slaughter	Abel Figueiredo	PA	C.D.P. Vila do Conde		Barcarena	PA	2009-02-16
												19				19	slaughter	Breu Branco	PA	C.D.P. Vila do Conde		Barcarena	PA	2009-02-18
												19				19	slaughter	Breu Branco	PA	C.D.P. Vila do Conde		Barcarena	PA	2009-02-18
												19				19	slaughter	Breu Branco	PA	C.D.P. Vila do Conde		Barcarena	PA	2009-02-18
												19				19	slaughter	Breu Branco	PA	C.D.P. Vila do Conde		Barcarena	PA	2009-02-18
												19				19	slaughter	Breu Branco	PA	C.D.P. Vila do Conde		Barcarena	PA	2009-02-18
												19				19	slaughter	Breu Branco	PA	C.D.P. Vila do Conde		Barcarena	PA	2009-02-18
												19				19	slaughter	Breu Branco	PA	C.D.P. Vila do Conde		Barcarena	PA	2009-02-18
												19				19	slaughter	Breu Branco	PA	C.D.P. Vila do Conde		Barcarena	PA	2009-02-18
										18						18	export	Goianésia do Pará	PA	C.D.P. Vila do Conde		Barcarena	PA	2009-02-18
										18						18	export	Goianésia do Pará	PA	C.D.P. Vila do Conde		Barcarena	PA	2009-02-18
										18						18	export	Goianésia do Pará	PA	C.D.P. Vila do Conde		Barcarena	PA	2009-02-18
										18						18	export	Goianésia do Pará	PA	C.D.P. Vila do Conde		Barcarena	PA	2009-02-18
										18						18	export	Goianésia do Pará	PA	C.D.P. Vila do Conde		Barcarena	PA	2009-02-18
										18						18	export	Goianésia do Pará	PA	C.D.P. Vila do Conde		Barcarena	PA	2009-02-18
										18						18	export	Goianésia do Pará	PA	C.D.P. Vila do Conde		Barcarena	PA	2009-02-18
												18				18	slaughter	Piçarra	PA	C.D.P. Vila do Conde		Barcarena	PA	2009-02-16
	0											18				18	slaughter	Piçarra	PA	C.D.P. Vila do Conde		Barcarena	PA	2009-02-16
												18				18	slaughter	Piçarra	PA	C.D.P. Vila do Conde		Barcarena	PA	2009-02-16
												18				18	slaughter	Piçarra	PA	C.D.P. Vila do Conde		Barcarena	PA	2009-02-16
												18				18	slaughter	Piçarra	PA	C.D.P. Vila do Conde		Barcarena	PA	2009-02-16
												19				19	slaughter	Breu Branco	PA	C.D.P. Vila do Conde		Barcarena	PA	2009-02-17
												19				19	slaughter	Breu Branco	PA	C.D.P. Vila do Conde		Barcarena	PA	2009-02-17
												19				19	slaughter	Breu Branco	PA	C.D.P. Vila do Conde		Barcarena	PA	2009-02-17
										18						18	export	Goianésia do Pará	PA	C.D.P. Vila do Conde		Barcarena	PA	2009-02-18
										19						19	export	Goianésia do Pará	PA	C.D.P. Vila do Conde		Barcarena	PA	2009-02-18
										19						19	export	Goianésia do Pará	PA	C.D.P. Vila do Conde		Barcarena	PA	2009-02-18
										19						19	export	Goianésia do Pará	PA	C.D.P. Vila do Conde		Barcarena	PA	2009-02-18
										19						19	export	Goianésia do Pará	PA	C.D.P. Vila do Conde		Barcarena	PA	2009-02-18
										19						19	export	Baião	PA	C.D.P. Vila do Conde		Barcarena	PA	2009-02-18
										19						19	export	Baião	PA	C.D.P. Vila do Conde		Barcarena	PA	2009-02-18
												19				19	slaughter	Novo Repartimento	PA	C.D.P. Vila do Conde		Barcarena	PA	2009-02-16
												19				19	slaughter	Novo Repartimento	PA	C.D.P. Vila do Conde		Barcarena	PA	2009-02-16
												19				19	slaughter	Novo Repartimento	PA	C.D.P. Vila do Conde		Barcarena	PA	2009-02-16
								12		6						18	export	Paragominas	PA	C.D.P. Vila do Conde		Barcarena	PA	2009-02-18
												19				19	fattening	Novo Repartimento	PA	0		Abaetetuba	PA	2009-02-17
												19				19	export	Pacajá	PA	C.D.P. Vila do Conde		Barcarena	PA	2009-02-19
												19				19	export	Pacajá	PA	C.D.P. Vila do Conde		Barcarena	PA	2009-02-16
										19						19	fattening	Tucuruí	PA	0		Mojú	PA	2009-02-17
												19				19	export	Pacajá	PA	C.D.P. Vila do Conde		Barcarena	PA	2009-02-19
										19						19	export	Mojú	PA	C.D.P. Vila do Conde		Barcarena	PA	2009-02-19
												18				18	export	Mojú	PA	C.D.P. Vila do Conde		Barcarena	PA	2009-02-19
												18				18	export	Mojú	PA	C.D.P. Vila do Conde		Barcarena	PA	2009-02-19
												18				18	export	Mojú	PA	C.D.P. Vila do Conde		Barcarena	PA	2009-02-19
												18				18	export	Mojú	PA	C.D.P. Vila do Conde		Barcarena	PA	2009-02-19
												18				18	export	Mojú	PA	C.D.P. Vila do Conde		Barcarena	PA	2009-02-19
												18				18	export	Mojú	PA	C.D.P. Vila do Conde		Barcarena	PA	2009-02-19
												18				18	export	Mojú	PA	C.D.P. Vila do Conde		Barcarena	PA	2009-02-19
												18				18	export	Mojú	PA	C.D.P. Vila do Conde		Barcarena	PA	2009-02-19
												18				18	export	Mojú	PA	C.D.P. Vila do Conde		Barcarena	PA	2009-02-19
												21				21	export	Mojú	PA	C.D.P. Vila do Conde		Barcarena	PA	2009-02-19
												21				21	export	Mojú	PA	C.D.P. Vila do Conde		Barcarena	PA	2009-02-19
												21				21	export	Mojú	PA	C.D.P. Vila do Conde		Barcarena	PA	2009-02-19
												21				21	export	Mojú	PA	C.D.P. Vila do Conde		Barcarena	PA	2009-02-19
										19						19	export	Mojú	PA	C.D.P. Vila do Conde		Barcarena	PA	2009-02-19
										19						19	export	Mojú	PA	C.D.P. Vila do Conde		Barcarena	PA	2009-02-19
										19						19	export	Mojú	PA	C.D.P. Vila do Conde		Barcarena	PA	2009-02-19
										19						19	export	Mojú	PA	C.D.P. Vila do Conde		Barcarena	PA	2009-02-19
										19						19	export	Mojú	PA	C.D.P. Vila do Conde		Barcarena	PA	2009-02-19
										19						19	export	Mojú	PA	C.D.P. Vila do Conde		Barcarena	PA	2009-02-19
										19						19	export	Mojú	PA	C.D.P. Vila do Conde		Barcarena	PA	2009-02-19
										19						19	export	Mojú	PA	C.D.P. Vila do Conde		Barcarena	PA	2009-02-19
										19						19	export	Mojú	PA	C.D.P. Vila do Conde		Barcarena	PA	2009-02-19
												19				19	export	Mojú	PA	C.D.P. Vila do Conde		Barcarena	PA	2009-02-19
												19				19	export	Mojú	PA	C.D.P. Vila do Conde		Barcarena	PA	2009-02-19
												19				19	export	Mojú	PA	C.D.P. Vila do Conde		Barcarena	PA	2009-02-19
												19				19	export	Mojú	PA	C.D.P. Vila do Conde		Barcarena	PA	2009-02-19
												45				45	export	Mojú	PA	C.D.P. Vila do Conde		Barcarena	PA	2009-02-19
												45				45	export	Mojú	PA	C.D.P. Vila do Conde		Barcarena	PA	2009-02-19
												45				45	export	Mojú	PA	C.D.P. Vila do Conde		Barcarena	PA	2009-02-19
												45				45	export	Mojú	PA	C.D.P. Vila do Conde		Barcarena	PA	2009-02-19
												45				45	export	Mojú	PA	C.D.P. Vila do Conde		Barcarena	PA	2009-02-19
												45				45	export	Mojú	PA	C.D.P. Vila do Conde		Barcarena	PA	2009-02-19
												45				45	export	Mojú	PA	C.D.P. Vila do Conde		Barcarena	PA	2009-02-19
												45				45	export	Mojú	PA	C.D.P. Vila do Conde		Barcarena	PA	2009-02-19
												45				45	export	Mojú	PA	C.D.P. Vila do Conde		Barcarena	PA	2009-02-19
												45				45	export	Mojú	PA	C.D.P. Vila do Conde		Barcarena	PA	2009-02-19
												45				45	export	Mojú	PA	C.D.P. Vila do Conde		Barcarena	PA	2009-02-19
										19						19	fattening	Barcarena	PA	0		Abaetetuba	PA	2009-02-13
												19				19	fattening	Barcarena	PA	0		Abaetetuba	PA	2009-02-13
										19						19	export	Mojú	PA	C.D.P. Vila do Conde		Barcarena	PA	2009-02-20
												18				18	export	Abaetetuba	PA	C.D.P. Vila do Conde		Barcarena	PA	2009-02-18
												18				18	export	Abaetetuba	PA	C.D.P. Vila do Conde		Barcarena	PA	2009-02-18
												18				18	export	Abaetetuba	PA	C.D.P. Vila do Conde		Barcarena	PA	2009-02-18
												18				18	export	Abaetetuba	PA	C.D.P. Vila do Conde		Barcarena	PA	2009-02-18
												30				30	export	Abaetetuba	PA	C.D.P. Vila do Conde		Barcarena	PA	2009-02-18
												30				30	export	Abaetetuba	PA	C.D.P. Vila do Conde		Barcarena	PA	2009-02-18
												19				19	export	Abaetetuba	PA	C.D.P. Vila do Conde		Barcarena	PA	2009-02-18
												19				19	export	Abaetetuba	PA	C.D.P. Vila do Conde		Barcarena	PA	2009-02-18
										26						26	export	Abaetetuba	PA	C.D.P. Vila do Conde		Barcarena	PA	2009-02-18
										19						19	export	Abaetetuba	PA	C.D.P. Vila do Conde		Barcarena	PA	2009-02-18
										19						19	export	Abaetetuba	PA	C.D.P. Vila do Conde		Barcarena	PA	2009-02-18
										19						19	export	Abaetetuba	PA	C.D.P. Vila do Conde		Barcarena	PA	2009-02-18
												19				19	export	Abaetetuba	PA	C.D.P. Vila do Conde		Barcarena	PA	2009-02-18
												19				19	export	Abaetetuba	PA	C.D.P. Vila do Conde		Barcarena	PA	2009-02-18
												19				19	export	Abaetetuba	PA	C.D.P. Vila do Conde		Barcarena	PA	2009-02-18
												19				19	export	Abaetetuba	PA	C.D.P. Vila do Conde		Barcarena	PA	2009-02-18
												19				19	export	Abaetetuba	PA	C.D.P. Vila do Conde		Barcarena	PA	2009-02-18
												19				19	export	Abaetetuba	PA	C.D.P. Vila do Conde		Barcarena	PA	2009-02-18
												19				19	export	Abaetetuba	PA	C.D.P. Vila do Conde		Barcarena	PA	2009-02-18
												19				19	export	Abaetetuba	PA	C.D.P. Vila do Conde		Barcarena	PA	2009-02-18
												19				19	export	Abaetetuba	PA	C.D.P. Vila do Conde		Barcarena	PA	2009-02-18
												19				19	export	Abaetetuba	PA	C.D.P. Vila do Conde		Barcarena	PA	2009-02-18
												19				19	export	Abaetetuba	PA	C.D.P. Vila do Conde		Barcarena	PA	2009-02-18
											18					18	export	Abaetetuba	PA	C.D.P. Vila do Conde		Barcarena	PA	2009-02-18
										19						19	export	Abaetetuba	PA	C.D.P. Vila do Conde		Barcarena	PA	2009-02-13
										19						19	export	Abaetetuba	PA	C.D.P. Vila do Conde		Barcarena	PA	2009-02-13
										10						10	fattening	Tucuruí	PA	0		Abaetetuba	PA	2009-02-19
										32						32	fattening	Tucuruí	PA	0		Abaetetuba	PA	2009-02-19
												45				45	export	Mojú	PA	C.D.P. Vila do Conde		Barcarena	PA	2009-02-17
												45				45	export	Mojú	PA	C.D.P. Vila do Conde		Barcarena	PA	2009-02-17
												19				19	export	Mojú	PA	C.D.P. Vila do Conde		Barcarena	PA	2009-02-17
										19						19	export	Mojú	PA	C.D.P. Vila do Conde		Barcarena	PA	2009-02-18
										19						19	export	Mojú	PA	C.D.P. Vila do Conde		Barcarena	PA	2009-02-18
										19						19	export	Mojú	PA	C.D.P. Vila do Conde		Barcarena	PA	2009-02-18
												19				19	export	Mojú	PA	C.D.P. Vila do Conde		Barcarena	PA	2009-02-18
											20					20	export	Abaetetuba	PA	C.D.P. Vila do Conde		Barcarena	PA	2009-02-18
											20					20	export	Abaetetuba	PA	C.D.P. Vila do Conde		Barcarena	PA	2009-02-18
											20					20	export	Abaetetuba	PA	C.D.P. Vila do Conde		Barcarena	PA	2009-02-18
2009-02-24	41	Lebanon		Beirut Port						50						50	export	Abaetetuba	PA	C.D.P. Vila do Conde		Barcarena	PA	2009-02-18
										50						50	export	Abaetetuba	PA	C.D.P. Vila do Conde		Barcarena	PA	2009-02-18
										50						50	export	Abaetetuba	PA	C.D.P. Vila do Conde		Barcarena	PA	2009-02-18
										50						50	export	Abaetetuba	PA	C.D.P. Vila do Conde		Barcarena	PA	2009-02-18
										50						50	export	Abaetetuba	PA	C.D.P. Vila do Conde		Barcarena	PA	2009-02-18
										50						50	export	Abaetetuba	PA	C.D.P. Vila do Conde		Barcarena	PA	2009-02-18
										50						50	export	Abaetetuba	PA	C.D.P. Vila do Conde		Barcarena	PA	2009-02-18
												50				50	export	Abaetetuba	PA	C.D.P. Vila do Conde		Barcarena	PA	2009-02-18
												50				50	export	Abaetetuba	PA	C.D.P. Vila do Conde		Barcarena	PA	2009-02-18
												50				50	export	Abaetetuba	PA	C.D.P. Vila do Conde		Barcarena	PA	2009-02-18
										1		20				21	export	Abaetetuba	PA	C.D.P. Vila do Conde		Barcarena	PA	2009-02-18
										1		20				21	export	Abaetetuba	PA	C.D.P. Vila do Conde		Barcarena	PA	2009-02-18
										21						21	export	Abaetetuba	PA	C.D.P. Vila do Conde		Barcarena	PA	2009-02-18
											19					19	export	Abaetetuba	PA	C.D.P. Vila do Conde		Barcarena	PA	2009-02-18
										1		18				19	export	Mojú	PA	C.D.P. Vila do Conde		Barcarena	PA	2009-02-19
										19						19	export	Mojú	PA	C.D.P. Vila do Conde		Barcarena	PA	2009-02-19
										19						19	export	Mojú	PA	C.D.P. Vila do Conde		Barcarena	PA	2009-02-19
								13		6						19	export	Mojú	PA	C.D.P. Vila do Conde		Barcarena	PA	2009-02-19
										19						19	export	Mojú	PA	C.D.P. Vila do Conde		Barcarena	PA	2009-02-19
										21						21	fattening	Rondon do Pará	PA	0		Abaetetuba	PA	2009-02-17
											20					20	export	Abaetetuba	PA	C.D.P. Vila do Conde		Barcarena	PA	2009-02-18
											20					20	export	Abaetetuba	PA	C.D.P. Vila do Conde		Barcarena	PA	2009-02-18
2009-02-03	40	Venezuela		Puerto cabello						19						19	fattening	Rondon do Pará	PA	0		Santa Izabel	PA	2009-01-29
												19				19	export	Igarapé - Mirin	PA	C.D.P. Vila do Conde		Barcarena	PA	2009-01-21
										19						19	export	Paragominas	PA	C.D.P. Vila do Conde		Barcarena	PA	2009-01-30
										19						19	export	Paragominas	PA	C.D.P. Vila do Conde		Barcarena	PA	2009-01-30
					MA							19				19	quarantine	Itingá do Maranhão	MA	0		Santa Izabel	PA	2009-01-30
					MA							19				19	quarantine	Itingá do Maranhão	MA	0		Santa Izabel	PA	2009-01-30
												18				18	export	Paragominas	PA	C.D.P. Vila do Conde		Barcarena	PA	2009-01-30
										19						19	export	Santa Izabel do Pará	PA	C.D.P. Vila do Conde		Barcarena	PA	2009-02-21
												19				19	export	Santa Izabel do Pará	PA	C.D.P. Vila do Conde		Barcarena	PA	2009-02-21
												18				18	fattening	Curianópolis	PA	C.D.P. Vila do Conde		Barcarena	PA	2009-01-27
					MA					19						19	quarantine	Itingá do Maranhão	MA	0		Santa Izabel	PA	2009-01-20
										19						19	export	Igarapé - Mirin	PA	C.D.P. Vila do Conde		Barcarena	PA	2009-01-21
												19				19	export	Igarapé - Mirin	PA	C.D.P. Vila do Conde		Barcarena	PA	2009-01-21
												19				19	export	Igarapé - Mirin	PA	C.D.P. Vila do Conde		Barcarena	PA	2009-01-21
												18				18	fattening	Curianópolis	PA	C.D.P. Vila do Conde		Barcarena	PA	2009-01-27
												19				19	export	Igarapé - Mirin	PA	C.D.P. Vila do Conde		Barcarena	PA	2009-01-30
												18				18	export	Santa Izabel do Pará	PA	C.D.P. Vila do Conde		Barcarena	PA	2009-01-21
												19				19	slaughter	Rondon do Pará	PA	C.D.P. Vila do Conde		Barcarena	PA	2009-01-30
										19						19	slaughter	Rondon do Pará	PA	C.D.P. Vila do Conde		Barcarena	PA	2009-01-30
										18						18	export	Santa Izabel do Pará	PA	C.D.P. Vila do Conde		Barcarena	PA	2009-01-21
										18						18	export	Santa Izabel do Pará	PA	C.D.P. Vila do Conde		Barcarena	PA	2009-01-21
										19						19	export	Dom Eliseu	PA	C.D.P. Vila do Conde		Barcarena	PA	2009-01-30
												19				19	export	Igarapé - Mirin	PA	C.D.P. Vila do Conde		Barcarena	PA	2009-01-30
										18						18	export	Santa Izabel do Pará	PA	C.D.P. Vila do Conde		Barcarena	PA	2009-01-21
										19						19	export	Santa Izabel do Pará	PA	C.D.P. Vila do Conde		Barcarena	PA	2009-01-21
										19						19	export	Santa Izabel do Pará	PA	C.D.P. Vila do Conde		Barcarena	PA	2009-01-21
2009-02-01	39	Venezuela		Puerto cabello								19				19	slaughter	Novo Repartimento do Pará	PA	C.D.P. Vila do Conde		Barcarena	PA	2009-01-23
										19						19	export	Santa Izabel do Pará	PA	C.D.P. Vila do Conde		Barcarena	PA	2009-01-21
												19				19	export	Jacundá	PA	C.D.P. Vila do Conde		Barcarena	PA	2009-01-30
												19				19	fattening	Curianópolis	PA	C.D.P. Vila do Conde		Barcarena	PA	2009-01-27
										19						19	export	Mojú	PA	C.D.P. Vila do Conde		Barcarena	PA	2009-01-19
										19						19	export	Mojú	PA	C.D.P. Vila do Conde		Barcarena	PA	2009-01-19
												19				19	export	Santa Izabel do Pará	PA	C.D.P. Vila do Conde		Barcarena	PA	2009-01-21
												19				19	slaughter	Novo Repartimento do Pará	PA	C.D.P. Vila do Conde		Barcarena	PA	2009-01-23
												19				19	fattening	Curianópolis	PA	C.D.P. Vila do Conde		Barcarena	PA	2009-01-27
										19						19	export	Santa Izabel do Pará	PA	C.D.P. Vila do Conde		Barcarena	PA	2009-01-21
												19				19	fattening	Curianópolis	PA	C.D.P. Vila do Conde		Barcarena	PA	2009-01-27
												19				19	export	Dom Eliseu	PA	C.D.P. Vila do Conde		Barcarena	PA	2009-01-29
												19				19	slaughter	Novo Repartimento do Pará	PA	C.D.P. Vila do Conde		Barcarena	PA	2009-01-30
												19				19	slaughter	Novo Repartimento do Pará	PA	C.D.P. Vila do Conde		Barcarena	PA	2009-01-30
												19				19	slaughter	Novo Repartimento do Pará	PA	C.D.P. Vila do Conde		Barcarena	PA	2009-01-30
												19				19	export	Igarapé - Mirin	PA	C.D.P. Vila do Conde		Barcarena	PA	2009-01-30
										19						19	fattening	Rondon do Pará	PA	0		Santa Izabel	PA	2009-01-29
										19						19	export	Igarapé - Mirin	PA	C.D.P. Vila do Conde		Barcarena	PA	2009-01-21
												19				19	export	Dom Eliseu	PA	C.D.P. Vila do Conde		Barcarena	PA	2009-01-30
												19				19	slaughter	Igarapé - Açu	PA	C.D.P. Vila do Conde		Barcarena	PA	2009-01-30
												18				18	fattening	Curianópolis	PA	C.D.P. Vila do Conde		Barcarena	PA	2009-01-27
					MA							19				19	slaughter	Açailândia	MA	C.D.P. Vila do Conde		Barcarena	PA	2009-01-30
												19				19	export	Jacundá	PA	C.D.P. Vila do Conde		Barcarena	PA	2009-01-30
												19				19	export	Jacundá	PA	C.D.P. Vila do Conde		Barcarena	PA	2009-01-30
												19				19	slaughter	Igarapé - Açu	PA	C.D.P. Vila do Conde		Barcarena	PA	2009-01-30
												19				19	slaughter	Açailândia	MA	C.D.P. Vila do Conde		Barcarena	PA	2009-01-30
												19				19	export	Santa Izabel do Pará	PA	C.D.P. Vila do Conde		Barcarena	PA	2009-01-21
2009-02-01	38	Venezuela		Puerto cabello						19						19	export	Santa Izabel do Pará	PA	C.D.P. Vila do Conde		Barcarena	PA	2009-01-21
										19						19	export	Santa Izabel do Pará	PA	C.D.P. Vila do Conde		Barcarena	PA	2009-01-21
										19						19	export	São Geraldo	PA	C.D.P. Vila do Conde		Barcarena	PA	2009-02-19
										19						19	export	Paragominas	PA	C.D.P. Vila do Conde		Barcarena	PA	2009-01-31
										19						19	export	Paragominas	PA	C.D.P. Vila do Conde		Barcarena	PA	2009-01-31
												19				19	export	Paragominas	PA	C.D.P. Vila do Conde		Barcarena	PA	2009-01-31
										19						19	export	Santa Izabel do Pará	PA	C.D.P. Vila do Conde		Barcarena	PA	2009-01-21
										19						19	export	Santa Izabel do Pará	PA	C.D.P. Vila do Conde		Barcarena	PA	2009-01-21
										18						18	export	Jacundá	PA	C.D.P. Vila do Conde		Barcarena	PA	2009-01-30
										19						19	export	Santa Izabel do Pará	PA	C.D.P. Vila do Conde		Barcarena	PA	2009-01-21
												19				19	export	Igarapé - Mirin	PA	C.D.P. Vila do Conde		Barcarena	PA	2009-01-21
										19						19	export	Santa Izabel do Pará	PA	C.D.P. Vila do Conde		Barcarena	PA	2009-01-21
										18						18	export	Jacundá	PA	C.D.P. Vila do Conde		Barcarena	PA	2009-01-30
										19						19	export	Santa Izabel do Pará	PA	C.D.P. Vila do Conde		Barcarena	PA	2009-01-21
										19						19	export	Santa Izabel do Pará	PA	C.D.P. Vila do Conde		Barcarena	PA	2009-01-21
										18						18	export	Jacundá	PA	C.D.P. Vila do Conde		Barcarena	PA	2009-01-30
					MA							19				19	slaughter	Açailândia	MA	C.D.P. Vila do Conde		Barcarena	PA	2009-01-30
												19				19	export	Igarapé - Mirin	PA	C.D.P. Vila do Conde		Barcarena	PA	2009-01-30
												19				19	export	Santa Izabel do Pará	PA	C.D.P. Vila do Conde		Barcarena	PA	2009-01-21
										18						18	export	Jacundá	PA	C.D.P. Vila do Conde		Barcarena	PA	2009-01-30
												19				19	export	Santa Izabel do Pará	PA	C.D.P. Vila do Conde		Barcarena	PA	2009-01-21
												19				19	export	Santa Izabel do Pará	PA	C.D.P. Vila do Conde		Barcarena	PA	2009-01-21
												19				19	export	Santa Izabel do Pará	PA	C.D.P. Vila do Conde		Barcarena	PA	2009-01-21
										19						19	export	Santa Izabel do Pará	PA	C.D.P. Vila do Conde		Barcarena	PA	2009-01-21
												19				19	export	Santa Izabel do Pará	PA	C.D.P. Vila do Conde		Barcarena	PA	2009-01-21
										19						19	export	Santa Izabel do Pará	PA	C.D.P. Vila do Conde		Barcarena	PA	2009-01-21
												19				19	export	Igarapé - Mirin	PA	C.D.P. Vila do Conde		Barcarena	PA	2009-01-30
										19						19	export	Santa Izabel do Pará	PA	C.D.P. Vila do Conde		Barcarena	PA	2009-01-21
07-01-20009	4	Venezuela	1450	Puerto Cabello								18				18	slaughter	Santa Maria Barreiras	PA	C.P.D. Vila do Conde		Barcarena	PA	2009-01-02
												18				18	slaughter	Santa Maria Barreiras	PA	C.P.D. Vila do Conde		Barcarena	PA	2009-01-22
												18				18	slaughter	Santa Maria Barreiras	PA	C.P.D. Vila do Conde		Barcarena	PA	2009-01-02
												18				18	slaughter	Santa Maria Barreiras	PA	C.P.D. Vila do Conde		Barcarena	PA	2009-01-02
												28				28	slaughter	Mojú	PA	C.P.D. Vila do Conde		Barcarena	PA	2009-01-02
										19						19	slaughter	Mojú	PA	C.P.D. Vila do Conde		Barcarena	PA	2009-01-02
										19						19	slaughter	Mojú	PA	C.P.D. Vila do Conde		Barcarena	PA	2009-01-02
												18				18	slaughter	Mojú	PA	C.P.D. Vila do Conde		Barcarena	PA	2009-01-02
												18				18	slaughter	Santa Maria Barreiras	PA	C.P.D. Vila do Conde		Barcarena	PA	2009-01-02
												18				18	slaughter	Cananéia do Norte	PA	C.P.D. Vila do Conde		Barcarena	PA	2009-01-02
												18				18	slaughter	Santa Maria Barreiras	PA	C.P.D. Vila do Conde		Barcarena	PA	2009-01-02
												18				18	slaughter	Mojú	PA	C.P.D. Vila do Conde		Barcarena	PA	2009-01-02
												18				18	slaughter	Mojú	PA	C.P.D. Vila do Conde		Barcarena	PA	2009-01-02
												18				18	slaughter	Mojú	PA	C.P.D. Vila do Conde		Barcarena	PA	2009-01-02
												18				18	slaughter	Cananéia do Norte	PA	C.P.D. Vila do Conde		Barcarena	PA	2009-01-02
												18				18	slaughter	Mojú	PA	C.P.D. Vila do Conde		Barcarena	PA	2009-01-02
												18				18	slaughter	Mojú	PA	C.P.D. Vila do Conde		Barcarena	PA	2009-01-02
												18				18	slaughter	Mojú	PA	C.P.D. Vila do Conde		Barcarena	PA	2009-01-02
												18				18	slaughter	Mojú	PA	C.P.D. Vila do Conde		Barcarena	PA	2009-01-02
												18				18	slaughter	Mojú	PA	C.P.D. Vila do Conde		Barcarena	PA	2009-01-02
												18				18	slaughter	Mojú	PA	C.P.D. Vila do Conde		Barcarena	PA	2009-01-02
												18				18	slaughter	Mojú	PA	C.P.D. Vila do Conde		Barcarena	PA	2009-01-02
												18				18	slaughter	Marabá	PA	C.P.D. Vila do Conde		Barcarena	PA	2009-01-02
												18				18	slaughter	Mojú	PA	C.P.D. Vila do Conde		Barcarena	PA	2009-01-02
												18				18	slaughter	Novo Repartimento do Pará	PA	C.P.D. Vila do Conde		Barcarena	PA	2009-01-02
												18				18	slaughter	Mojú	PA	C.P.D. Vila do Conde		Barcarena	PA	2009-01-02
												18				18	slaughter	Mojú	PA	C.P.D. Vila do Conde		Barcarena	PA	2009-01-02
										19						19	export	Piçarra	PA	C.P.D. Vila do Conde		Barcarena	PA	2009-01-05
												18				18	slaughter	Mojú	PA	C.P.D. Vila do Conde		Barcarena	PA	2009-01-02
										17						17	fattening	Sapucaia	PA	0		Mojú	PA	2009-01-05
										4		13				17	fattening	Sapucaia	PA	0		Mojú	PA	2009-01-05
												18				18	slaughter	Mojú	PA	C.P.D. Vila do Conde		Barcarena	PA	2009-01-02
												28				28	slaughter	Redenção	PA	C.P.D. Vila do Conde		Barcarena	PA	2009-01-02
												18				18	export	Cananéia do Norte	PA	C.P.D. Vila do Conde		Barcarena	PA	2009-01-02
										19						19	export	Piçarra	PA	C.P.D. Vila do Conde		Barcarena	PA	2009-01-05
												18				18	slaughter	Mojú	PA	C.P.D. Vila do Conde		Barcarena	PA	2009-01-02
												18				18	slaughter	Mojú	PA	C.P.D. Vila do Conde		Barcarena	PA	2009-01-02
												28				28	slaughter	Redenção	PA	C.P.D. Vila do Conde		Barcarena	PA	2009-01-02
										18						18	export	Mojú	PA	C.P.D. Vila do Conde		Barcarena	PA	2009-01-05
												18				18	slaughter	Mojú	PA	C.P.D. Vila do Conde		Barcarena	PA	2009-01-02
												29				29	slaughter	Mojú	PA	C.P.D. Vila do Conde		Barcarena	PA	2009-01-02
												18				18	slaughter	Mojú	PA	C.P.D. Vila do Conde		Barcarena	PA	2009-01-02
												18				18	slaughter	Mojú	PA	C.P.D. Vila do Conde		Barcarena	PA	2009-01-02
												18				18	slaughter	Mojú	PA	C.P.D. Vila do Conde		Barcarena	PA	2009-01-02
										18						18	export	Mojú	PA	C.P.D. Vila do Conde		Barcarena	PA	2009-01-05
												28				28	slaughter	Mojú	PA	C.P.D. Vila do Conde		Barcarena	PA	2009-01-02
										18						18	export	Mojú	PA	C.P.D. Vila do Conde		Barcarena	PA	2009-01-05
										19						19	export	Piçarra	PA	C.P.D. Vila do Conde		Barcarena	PA	2009-01-05
										18						18	slaughter	Santa Maria Barreiras	PA	C.P.D. Vila do Conde		Barcarena	PA	2009-01-02
												19				19	slaughter	Mojú	PA	C.P.D. Vila do Conde		Barcarena	PA	2009-01-02
										19						19	slaughter	Mojú	PA	C.P.D. Vila do Conde		Barcarena	PA	2009-01-02
												18				18	slaughter	Mojú	PA	C.P.D. Vila do Conde		Barcarena	PA	2009-01-02
												29				29	slaughter	Mojú	PA	C.P.D. Vila do Conde		Barcarena	PA	2009-01-02
												38				38	slaughter	Mojú	PA	C.P.D. Vila do Conde		Barcarena	PA	2009-01-02
										19						19	export	Piçarra	PA	C.P.D. Vila do Conde		Barcarena	PA	2009-01-05
												28				28	slaughter	Mojú	PA	C.P.D. Vila do Conde		Barcarena	PA	2009-01-02
												18				18	slaughter	Mojú	PA	C.P.D. Vila do Conde		Barcarena	PA	2009-01-02
												18				18	slaughter	Mojú	PA	C.P.D. Vila do Conde		Barcarena	PA	2009-01-02
												18				18	slaughter	Mojú	PA	C.P.D. Vila do Conde		Barcarena	PA	2009-01-02
												18				18	slaughter	Mojú	PA	C.P.D. Vila do Conde		Barcarena	PA	2009-01-02
										19						19	export	Piçarra	PA	C.P.D. Vila do Conde		Barcarena	PA	2009-01-05
2009-02-09	50	Venezuela	1000	Puerto Cabello						19						19	export	Paragominas	PA	C.P.D. Vila do Conde		Barcarena	PA	2009-01-31
										19						19	export	Paragominas	PA	C.P.D. Vila do Conde		Barcarena	PA	2009-01-31
												19				19	export	Marabá	PA	C.P.D. Vila do Conde		Barcarena	PA	2009-02-04
												19				19	export	Marabá	PA	C.P.D. Vila do Conde		Barcarena	PA	2009-02-04
												19				19	export	Marabá	PA	C.P.D. Vila do Conde		Barcarena	PA	2009-02-04
												19				19	export	Marabá	PA	C.P.D. Vila do Conde		Barcarena	PA	2009-02-04
												19				19	export	Marabá	PA	C.P.D. Vila do Conde		Barcarena	PA	2009-02-04
												19				19	slaughter	Breu Branco	PA	C.P.D. Vila do Conde		Barcarena	PA	2009-02-05
												19				19	export	Marabá	PA	C.P.D. Vila do Conde		Barcarena	PA	2009-02-04
												19				19	export	Marabá	PA	C.P.D. Vila do Conde		Barcarena	PA	2009-02-04
												19				19	export	Marabá	PA	C.P.D. Vila do Conde		Barcarena	PA	2009-02-04
										19						19	export	Paragominas	PA	C.P.D. Vila do Conde		Barcarena	PA	2009-01-31
										19						19	export	Paragominas	PA	C.P.D. Vila do Conde		Barcarena	PA	2009-01-31
										19						19	export	Paragominas	PA	C.P.D. Vila do Conde		Barcarena	PA	2009-01-31
												19				19	export	Marabá	PA	C.P.D. Vila do Conde		Barcarena	PA	2009-02-04
												19				19	export	Marabá	PA	C.P.D. Vila do Conde		Barcarena	PA	2009-02-04
												19				19	export	Marabá	PA	C.P.D. Vila do Conde		Barcarena	PA	2009-02-04
												19				19	export	Marabá	PA	C.P.D. Vila do Conde		Barcarena	PA	2009-02-04
										29						29	export	Igarapé - Mirin	PA	C.D.P. Vila do Conde		Barcarena	PA	2009-02-06
												19				19	slaughter	Novo Repartimento do Pará	PA	C.D.P. Vila do Conde		Barcarena	PA	2009-01-30
												19				19	slaughter	Novo Repartimento do Pará	PA	C.D.P. Vila do Conde		Barcarena	PA	2009-01-30
										18						18	export	Jacundá	PA	C.D.P. Vila do Conde		Barcarena	PA	2009-02-05
												19				19	slaughter	Novo Repartimento do Pará	PA	C.D.P. Vila do Conde		Barcarena	PA	2009-01-30
										19						19	export	Tailândia	PA	C.D.P. Vila do Conde		Barcarena	PA	2009-02-05
												19				19	slaughter	Novo Repartimento do Pará	PA	C.D.P. Vila do Conde		Barcarena	PA	2009-01-30
2009-02-09	51	Venezuela	1000	Puerto Cabello								19				19	slaughter	Novo Repartimento do Pará	PA	C.D.P. Vila do Conde		Barcarena	PA	2009-01-30
										18						18	export	Jacundá	PA	C.D.P. Vila do Conde		Barcarena	PA	2009-02-05
												19				19	export	Mojú	PA	C.P.D. Vila do Conde		Barcarena	PA	2009-02-05
										18						18	export	Jacundá	PA	C.D.P. Vila do Conde		Barcarena	PA	2009-02-05
										18						18	export	Jacundá	PA	C.D.P. Vila do Conde		Barcarena	PA	2009-02-05
										18						18	export	Jacundá	PA	C.D.P. Vila do Conde		Barcarena	PA	2009-02-05
										19						19	export	Mojú	PA	C.P.D. Vila do Conde		Barcarena	PA	2009-02-05
										18						18	export	Jacundá	PA	C.D.P. Vila do Conde		Barcarena	PA	2009-02-05
										19						19	export	Rondon do Pará	PA	C.D.P. Vila do Conde		Barcarena	PA	2009-02-05
										19						19	export	Rondon do Pará	PA	C.D.P. Vila do Conde		Barcarena	PA	2009-02-05
										19						19	export	Mojú	PA	C.P.D. Vila do Conde		Barcarena	PA	2009-02-05
										19						19	export	Mojú	PA	C.P.D. Vila do Conde		Barcarena	PA	2009-02-05
										19						19	export	Rondon do Pará	PA	C.D.P. Vila do Conde		Barcarena	PA	2009-02-05
										19						19	export	Rondon do Pará	PA	C.D.P. Vila do Conde		Barcarena	PA	2009-02-05
										19						19	export	Rondon do Pará	PA	C.D.P. Vila do Conde		Barcarena	PA	2009-02-05
										19						19	export	Rondon do Pará	PA	C.D.P. Vila do Conde		Barcarena	PA	2009-02-05
										19						19	export	Rondon do Pará	PA	C.D.P. Vila do Conde		Barcarena	PA	2009-02-05
										19						19	export	Mojú	PA	C.P.D. Vila do Conde		Barcarena	PA	2009-02-05
										19						19	export	Rondon do Pará	PA	C.D.P. Vila do Conde		Barcarena	PA	2009-02-05
										19						19	export	Tucuruí	PA	C.D.P. Vila do Conde		Barcarena	PA	2009-02-05
										19						19	export	Tucuruí	PA	C.D.P. Vila do Conde		Barcarena	PA	2009-02-05
										19						19	export	Mojú	PA	C.P.D. Vila do Conde		Barcarena	PA	2009-02-05
										18						18	export	Jacundá	PA	C.D.P. Vila do Conde		Barcarena	PA	2009-02-05
										18						18	export	Jacundá	PA	C.D.P. Vila do Conde		Barcarena	PA	2009-02-05
										18						18	export	Jacundá	PA	C.D.P. Vila do Conde		Barcarena	PA	2009-02-05
										19						19	export	Paragominas	PA	C.P.D. Vila do Conde		Barcarena	PA	2009-02-05
2009-02-01	49	Venezuela	500	Puerto Cabello						19						19	export	Santa Izabel do Pará	PA	C.D.P. Vila do Conde		Barcarena	PA	2009-01-30
												20				20	fattening	Curianópolis	PA	C.D.P. Vila do Conde		Barcarena	PA	2009-01-27
												20				20	fattening	Curianópolis	PA	C.D.P. Vila do Conde		Barcarena	PA	2009-01-27
												20				20	fattening	Curianópolis	PA	C.D.P. Vila do Conde		Barcarena	PA	2009-01-27
												20				20	fattening	Curianópolis	PA	C.D.P. Vila do Conde		Barcarena	PA	2009-01-27
												19				19	slaughter	Novo Repartimento do Pará	PA	C.D.P. Vila do Conde		Barcarena	PA	2009-01-23
										19						19	export	Santa Izabel do Pará	PA	C.D.P. Vila do Conde		Barcarena	PA	2009-01-30
												19				19	export	Dom Eliseu	PA	C.P.D. Vila do Conde		Barcarena	PA	2009-01-30
												18				18	export	Igarapé - Mirin	PA	C.D.P. Vila do Conde		Barcarena	PA	2009-01-20
												27				27	slaughter	Breu Branco	PA	C.P.D. Vila do Conde		Barcarena	PA	2009-01-23
												18				18	export	Igarapé - Mirin	PA	C.D.P. Vila do Conde		Barcarena	PA	2009-01-20
												19				19	export	Rondon do Pará	PA	C.D.P. Vila do Conde		Barcarena	PA	2009-01-22
												18				18	export	Igarapé - Mirin	PA	C.D.P. Vila do Conde		Barcarena	PA	2009-01-20
												19				19	export	Rondon do Pará	PA	C.D.P. Vila do Conde		Barcarena	PA	2009-01-22
												19				19	export	Santa Izabel do Pará	PA	C.D.P. Vila do Conde		Barcarena	PA	2009-01-30
												18				18	export	Igarapé - Mirin	PA	C.D.P. Vila do Conde		Barcarena	PA	2009-01-20
												19				19	export	Rondon do Pará	PA	C.D.P. Vila do Conde		Barcarena	PA	2009-01-23
												19				19	export	Rondon do Pará	PA	C.D.P. Vila do Conde		Barcarena	PA	2009-01-23
										19						19	export	Igarapé - Mirin	PA	C.D.P. Vila do Conde		Barcarena	PA	2009-01-27
												18				18	export	Rondon do Pará	PA	C.D.P. Vila do Conde		Barcarena	PA	2009-01-23
										19						19	export	Santa Izabel do Pará	PA	C.D.P. Vila do Conde		Barcarena	PA	2009-01-30
										19						19	export	Igarapé - Mirin	PA	C.D.P. Vila do Conde		Barcarena	PA	2009-01-25
										19						19	export	Igarapé - Mirin	PA	C.D.P. Vila do Conde		Barcarena	PA	2009-01-29
												19				19	export	Igarapé - Mirin	PA	C.D.P. Vila do Conde		Barcarena	PA	2009-01-30
												19				19	export	Igarapé - Mirin	PA	C.D.P. Vila do Conde		Barcarena	PA	2009-01-29
										18						18	export	Santa Izabel do Pará	PA	C.D.P. Vila do Conde		Barcarena	PA	2009-01-30
2009-02-01	48	Venezuela	500	Puerto Cabello								19				19	export	Igarapé - Mirin	PA	C.D.P. Vila do Conde		Barcarena	PA	2009-01-29
												19				19	export	Dom Eliseu	PA	C.P.D. Vila do Conde		Barcarena	PA	2009-01-30
										19						19	export	Santa Izabel do Pará	PA	C.D.P. Vila do Conde		Barcarena	PA	2009-01-30
												19				19	export	Marabá	PA	C.D.P. Vila do Conde		Barcarena	PA	2009-01-23
												19				19	export	Santa Izabel do Pará	PA	C.D.P. Vila do Conde		Barcarena	PA	2009-01-30
												19				19	export	Igarapé - Mirin	PA	C.D.P. Vila do Conde		Barcarena	PA	2009-01-29
										18						18	export	Santa Izabel do Pará	PA	C.D.P. Vila do Conde		Barcarena	PA	2009-01-30
												19				19	export	Santa Izabel do Pará	PA	C.D.P. Vila do Conde		Barcarena	PA	2009-01-30
												19				19	export	Igarapé - Mirin	PA	C.D.P. Vila do Conde		Barcarena	PA	2009-01-29
												19				19	export	Santa Izabel do Pará	PA	C.D.P. Vila do Conde		Barcarena	PA	2009-01-30
												19				19	export	Igarapé - Mirin	PA	C.D.P. Vila do Conde		Barcarena	PA	2009-01-29
												19				19	export	Igarapé - Mirin	PA	C.D.P. Vila do Conde		Barcarena	PA	2009-01-29
										19						19	export	Santa Izabel do Pará	PA	C.D.P. Vila do Conde		Barcarena	PA	2009-01-30
										19						19	export	Santa Izabel do Pará	PA	C.D.P. Vila do Conde		Barcarena	PA	2009-01-30
										19						19	export	Santa Izabel do Pará	PA	C.D.P. Vila do Conde		Barcarena	PA	2009-01-30
												19				19	export	Igarapé - Mirin	PA	C.D.P. Vila do Conde		Barcarena	PA	2009-01-29
												19				19	export	Marabá	PA	C.D.P. Vila do Conde		Barcarena	PA	2009-01-23
												19				19	export	Igarapé - Mirin	PA	C.D.P. Vila do Conde		Barcarena	PA	2009-01-29
												19				19	export	Igarapé - Mirin	PA	C.D.P. Vila do Conde		Barcarena	PA	2009-01-29
												19				19	export	Igarapé - Mirin	PA	C.D.P. Vila do Conde		Barcarena	PA	2009-01-29
										19						19	export	Santa Izabel do Pará	PA	C.D.P. Vila do Conde		Barcarena	PA	2009-01-30
										18						18	export	Jacundá	PA	C.D.P. Vila do Conde		Barcarena	PA	2009-01-22
												19				19	export	Igarapé - Mirin	PA	C.D.P. Vila do Conde		Barcarena	PA	2009-01-29
												38				38	export	Igarapé - Mirin	PA	C.D.P. Vila do Conde		Barcarena	PA	2009-01-29
										18						18	export	Santa Izabel do Pará	PA	C.D.P. Vila do Conde		Barcarena	PA	2009-01-30
												19				19	export	Igarapé - Mirin	PA	C.D.P. Vila do Conde		Barcarena	PA	2009-01-29
										18						18	export	Santa Izabel do Pará	PA	C.D.P. Vila do Conde		Barcarena	PA	2009-01-30
2009-02-01	47	Venezuela	500	Puerto Cabello						19						19	export	Dom Eliseu	PA	C.D.P. Vila do Conde		Barcarena	PA	2009-01-29
												19				19	export	Marabá	PA	C.D.P. Vila do Conde		Barcarena	PA	2009-01-23
										5		14				19	export	Marabá	PA	C.D.P. Vila do Conde		Barcarena	PA	2009-01-23
										19						19	fattening	Rondon do Pará	PA	0		Santa Izabel	PA	2009-01-29
										19						19	export	Dom Eliseu	PA	C.D.P. Vila do Conde		Barcarena	PA	2009-01-29
										19						19	export	Dom Eliseu	PA	C.D.P. Vila do Conde		Barcarena	PA	2009-01-29
										19						19	export	Dom Eliseu	PA	C.D.P. Vila do Conde		Barcarena	PA	2009-01-29
										19						19	export	Marabá	PA	C.D.P. Vila do Conde		Barcarena	PA	2009-01-23
										19						19	fattening	Rondon do Pará	PA	0		Santa Izabel	PA	2009-01-29
										19						19	fattening	Rondon do Pará	PA	0		Santa Izabel	PA	2009-01-29
										19						19	fattening	Rondon do Pará	PA	0		Santa Izabel	PA	2009-01-29
										19						19	export	Rondon do Pará	PA	C.D.P. Vila do Conde		Barcarena	PA	2009-01-23
										19						19	export	Dom Eliseu	PA	C.D.P. Vila do Conde		Barcarena	PA	2009-01-29
												19				19	export	Jacundá	PA	C.D.P. Vila do Conde		Barcarena	PA	2009-01-22
												19				19	export	Rondon do Pará	PA	C.D.P. Vila do Conde		Barcarena	PA	2009-01-22
												19				19	export	Jacundá	PA	C.D.P. Vila do Conde		Barcarena	PA	2009-01-22
										18						18	export	Jacundá	PA	C.D.P. Vila do Conde		Barcarena	PA	2009-01-22
										19						19	export	Santa Izabel do Pará	PA	C.D.P. Vila do Conde		Barcarena	PA	2009-01-30
												19				19	export	Jacundá	PA	C.D.P. Vila do Conde		Barcarena	PA	2009-01-22
										18						18	export	Jacundá	PA	C.D.P. Vila do Conde		Barcarena	PA	2009-01-22
										18						18	export	Jacundá	PA	C.D.P. Vila do Conde		Barcarena	PA	2009-01-22
										18						18	export	Jacundá	PA	C.D.P. Vila do Conde		Barcarena	PA	2009-01-22
										18						18	export	Jacundá	PA	C.D.P. Vila do Conde		Barcarena	PA	2009-01-22
												19				19	fattening	Novo Repartimento do Pará	PA	C.D.P. Vila do Conde		Barcarena	PA	2009-01-29
												19				19	slaughter	Novo Repartimento do Pará	PA	C.D.P. Vila do Conde		Barcarena	PA	2009-01-23
												18				18	export	Igarapé - Mirin	PA	C.D.P. Vila do Conde		Barcarena	PA	2009-01-29
										19						19	export	Santa Izabel do Pará	PA	C.D.P. Vila do Conde		Barcarena	PA	2009-01-30
2009-02-01	46	Venezuela	351	Puerto Cabello						19						19	export	Santa Izabel do Pará	PA	C.D.P. Vila do Conde		Barcarena	PA	2009-01-30
												19				19	export	Igarapé - Mirin	PA	C.D.P. Vila do Conde		Barcarena	PA	2009-01-29
										19						19	export	Santa Izabel do Pará	PA	C.D.P. Vila do Conde		Barcarena	PA	2009-01-30
										18						18	export	Santa Izabel do Pará	PA	C.D.P. Vila do Conde		Barcarena	PA	2009-01-30
												19				19	export	Dom Eliseu	PA	C.P.D. Vila do Conde		Barcarena	PA	2009-01-30
												19				19	export	Igarapé - Mirin	PA	C.D.P. Vila do Conde		Barcarena	PA	2009-01-29
												19				19	export	Igarapé - Mirin	PA	C.D.P. Vila do Conde		Barcarena	PA	2009-01-29
												19				19	export	Igarapé - Mirin	PA	C.D.P. Vila do Conde		Barcarena	PA	2009-01-29
												19				19	export	Igarapé - Mirin	PA	C.D.P. Vila do Conde		Barcarena	PA	2009-01-29
												19				19	export	Igarapé - Mirin	PA	C.D.P. Vila do Conde		Barcarena	PA	2009-01-29
												19				19	export	Igarapé - Mirin	PA	C.D.P. Vila do Conde		Barcarena	PA	2009-01-29
												19				19	export	Igarapé - Mirin	PA	C.D.P. Vila do Conde		Barcarena	PA	2009-01-29
												19				19	export	Igarapé - Mirin	PA	C.D.P. Vila do Conde		Barcarena	PA	2009-01-29
												19				19	export	Igarapé - Mirin	PA	C.D.P. Vila do Conde		Barcarena	PA	2009-01-29
												19				19	export	Igarapé - Mirin	PA	C.D.P. Vila do Conde		Barcarena	PA	2009-01-29
												19				19	export	Igarapé - Mirin	PA	C.D.P. Vila do Conde		Barcarena	PA	2009-01-29
												19				19	export	Igarapé - Mirin	PA	C.D.P. Vila do Conde		Barcarena	PA	2009-01-29
												19				19	export	Igarapé - Mirin	PA	C.D.P. Vila do Conde		Barcarena	PA	2009-01-29
										19						19	export	Igarapé - Mirin	PA	C.D.P. Vila do Conde		Barcarena	PA	2009-01-29
2009-02-17	45	Lebanon	3391	Beirut Port		27										27	export	Mojú	PA	C.D.P. Vila do Conde		Barcarena	PA	2009-02-13
						26										26	export	Mojú	PA	C.D.P. Vila do Conde		Barcarena	PA	2009-02-13
						26										26	export	Mojú	PA	C.D.P. Vila do Conde		Barcarena	PA	2009-02-13
						26										26	export	Mojú	PA	C.D.P. Vila do Conde		Barcarena	PA	2009-02-13
						26										26	export	Mojú	PA	C.D.P. Vila do Conde		Barcarena	PA	2009-02-13
						26										26	export	Mojú	PA	C.D.P. Vila do Conde		Barcarena	PA	2009-02-13
										24						24	export	Mojú	PA	C.D.P. Vila do Conde		Barcarena	PA	2009-02-13
										24						24	export	Mojú	PA	C.D.P. Vila do Conde		Barcarena	PA	2009-02-13
										24						24	export	Mojú	PA	C.D.P. Vila do Conde		Barcarena	PA	2009-02-13
										24						24	export	Mojú	PA	C.D.P. Vila do Conde		Barcarena	PA	2009-02-13
										24						24	export	Mojú	PA	C.D.P. Vila do Conde		Barcarena	PA	2009-02-13
										23						23	export	Mojú	PA	C.D.P. Vila do Conde		Barcarena	PA	2009-02-13
										23						23	export	Mojú	PA	C.D.P. Vila do Conde		Barcarena	PA	2009-02-13
										23						23	export	Mojú	PA	C.D.P. Vila do Conde		Barcarena	PA	2009-02-13
										23						23	export	Mojú	PA	C.D.P. Vila do Conde		Barcarena	PA	2009-02-13
										21						21	export	Mojú	PA	C.D.P. Vila do Conde		Barcarena	PA	2009-02-13
										23						23	export	Mojú	PA	C.D.P. Vila do Conde		Barcarena	PA	2009-02-13
										21						21	export	Mojú	PA	C.D.P. Vila do Conde		Barcarena	PA	2009-02-13
										21						21	export	Mojú	PA	C.D.P. Vila do Conde		Barcarena	PA	2009-02-13
										19						19	export	Mojú	PA	C.D.P. Vila do Conde		Barcarena	PA	2009-02-13
										19						19	export	Mojú	PA	C.D.P. Vila do Conde		Barcarena	PA	2009-02-13
										19						19	export	Mojú	PA	C.D.P. Vila do Conde		Barcarena	PA	2009-02-13
										19						19	export	Mojú	PA	C.D.P. Vila do Conde		Barcarena	PA	2009-02-13
										19						19	export	Mojú	PA	C.D.P. Vila do Conde		Barcarena	PA	2009-02-13
										19						19	export	Mojú	PA	C.D.P. Vila do Conde		Barcarena	PA	2009-02-13
										19						19	export	Mojú	PA	C.D.P. Vila do Conde		Barcarena	PA	2009-02-13
										19						19	export	Mojú	PA	C.D.P. Vila do Conde		Barcarena	PA	2009-02-13
										19						19	export	Mojú	PA	C.D.P. Vila do Conde		Barcarena	PA	2009-02-13
										19						19	export	Mojú	PA	C.D.P. Vila do Conde		Barcarena	PA	2009-02-13
												19				19	export	Mojú	PA	C.D.P. Vila do Conde		Barcarena	PA	2009-02-13
												19				19	export	Mojú	PA	C.D.P. Vila do Conde		Barcarena	PA	2009-02-13
												19				19	export	Mojú	PA	C.D.P. Vila do Conde		Barcarena	PA	2009-02-13
							3			16						19	export	Mojú	PA	C.D.P. Vila do Conde		Barcarena	PA	2009-02-13
												18				18	export	Mojú	PA	C.D.P. Vila do Conde		Barcarena	PA	2009-02-13
										18						18	export	Mojú	PA	C.D.P. Vila do Conde		Barcarena	PA	2009-02-13
										18						18	export	Mojú	PA	C.D.P. Vila do Conde		Barcarena	PA	2009-02-13
										19						19	export	Mojú	PA	C.D.P. Vila do Conde		Barcarena	PA	2009-02-13
						27										27	export	Mojú	PA	C.D.P. Vila do Conde		Barcarena	PA	2009-02-13
						27										27	export	Mojú	PA	C.D.P. Vila do Conde		Barcarena	PA	2009-02-13
						27										27	export	Mojú	PA	C.D.P. Vila do Conde		Barcarena	PA	2009-02-13
												18				18	export	Mojú	PA	C.D.P. Vila do Conde		Barcarena	PA	2009-02-13
												18				18	export	Mojú	PA	C.D.P. Vila do Conde		Barcarena	PA	2009-02-13
												18				18	export	Mojú	PA	C.D.P. Vila do Conde		Barcarena	PA	2009-02-13
												18				18	export	Mojú	PA	C.D.P. Vila do Conde		Barcarena	PA	2009-02-13
												18				18	export	Mojú	PA	C.D.P. Vila do Conde		Barcarena	PA	2009-02-13
												18				18	export	Mojú	PA	C.D.P. Vila do Conde		Barcarena	PA	2009-02-13
												19				19	export	Mojú	PA	C.D.P. Vila do Conde		Barcarena	PA	2009-02-13
												19				19	export	Mojú	PA	C.D.P. Vila do Conde		Barcarena	PA	2009-02-13
												19				19	export	Mojú	PA	C.D.P. Vila do Conde		Barcarena	PA	2009-02-13
												19				19	export	Mojú	PA	C.D.P. Vila do Conde		Barcarena	PA	2009-02-13
												19				19	export	Mojú	PA	C.D.P. Vila do Conde		Barcarena	PA	2009-02-13
												19				19	export	Mojú	PA	C.D.P. Vila do Conde		Barcarena	PA	2009-02-13
												19				19	export	Mojú	PA	C.D.P. Vila do Conde		Barcarena	PA	2009-02-13
												19				19	export	Mojú	PA	C.D.P. Vila do Conde		Barcarena	PA	2009-02-13
												19				19	export	Mojú	PA	C.D.P. Vila do Conde		Barcarena	PA	2009-02-13
												19				19	export	Mojú	PA	C.D.P. Vila do Conde		Barcarena	PA	2009-02-13
										17		2				19	export	Mojú	PA	C.D.P. Vila do Conde		Barcarena	PA	2009-02-13
												19				19	export	Mojú	PA	C.D.P. Vila do Conde		Barcarena	PA	2009-02-13
												19				19	export	Mojú	PA	C.D.P. Vila do Conde		Barcarena	PA	2009-02-13
										8						8	export	Mojú	PA	C.D.P. Vila do Conde		Barcarena	PA	2009-02-12
										19						19	export	Mojú	PA	C.D.P. Vila do Conde		Barcarena	PA	2009-02-12
										19						19	export	Mojú	PA	C.D.P. Vila do Conde		Barcarena	PA	2009-02-12
										19						19	export	Mojú	PA	C.D.P. Vila do Conde		Barcarena	PA	2009-02-12
										19						19	export	Mojú	PA	C.D.P. Vila do Conde		Barcarena	PA	2009-02-12
										19						19	export	Mojú	PA	C.D.P. Vila do Conde		Barcarena	PA	2009-02-12
												19				19	export	Mojú	PA	C.D.P. Vila do Conde		Barcarena	PA	2009-02-12
												19				19	export	Mojú	PA	C.D.P. Vila do Conde		Barcarena	PA	2009-02-12
												19				19	export	Mojú	PA	C.D.P. Vila do Conde		Barcarena	PA	2009-02-12
												19				19	export	Mojú	PA	C.D.P. Vila do Conde		Barcarena	PA	2009-02-12
												19				19	export	Mojú	PA	C.D.P. Vila do Conde		Barcarena	PA	2009-02-12
												19				19	export	Mojú	PA	C.D.P. Vila do Conde		Barcarena	PA	2009-02-12
												19				19	export	Mojú	PA	C.D.P. Vila do Conde		Barcarena	PA	2009-02-12
												19				19	export	Mojú	PA	C.D.P. Vila do Conde		Barcarena	PA	2009-02-12
												19				19	export	Mojú	PA	C.D.P. Vila do Conde		Barcarena	PA	2009-02-12
												18				18	export	Mojú	PA	C.D.P. Vila do Conde		Barcarena	PA	2009-02-12
										20						20	export	Mojú	PA	C.D.P. Vila do Conde		Barcarena	PA	2009-02-12
										20						20	export	Mojú	PA	C.D.P. Vila do Conde		Barcarena	PA	2009-02-12
										20						20	export	Mojú	PA	C.D.P. Vila do Conde		Barcarena	PA	2009-02-12
												20				20	export	Mojú	PA	C.D.P. Vila do Conde		Barcarena	PA	2009-02-12
												20				20	export	Mojú	PA	C.D.P. Vila do Conde		Barcarena	PA	2009-02-12
												20				20	export	Mojú	PA	C.D.P. Vila do Conde		Barcarena	PA	2009-02-12
												20				20	export	Mojú	PA	C.D.P. Vila do Conde		Barcarena	PA	2009-02-12
										18						18	export	Mojú	PA	C.D.P. Vila do Conde		Barcarena	PA	2009-02-12
										25						25	export	Mojú	PA	C.D.P. Vila do Conde		Barcarena	PA	2009-02-12
										11						11	export	Mojú	PA	C.D.P. Vila do Conde		Barcarena	PA	2009-02-12
										19						19	export	Mojú	PA	C.D.P. Vila do Conde		Barcarena	PA	2009-02-12
										19						19	export	Mojú	PA	C.D.P. Vila do Conde		Barcarena	PA	2009-02-12
										19						19	export	Mojú	PA	C.D.P. Vila do Conde		Barcarena	PA	2009-02-12
										19						19	export	Mojú	PA	C.D.P. Vila do Conde		Barcarena	PA	2009-02-12
										19						19	export	Mojú	PA	C.D.P. Vila do Conde		Barcarena	PA	2009-02-12
										19						19	export	Mojú	PA	C.D.P. Vila do Conde		Barcarena	PA	2009-02-12
										20						20	export	Mojú	PA	C.D.P. Vila do Conde		Barcarena	PA	2009-02-12
										20						20	export	Mojú	PA	C.D.P. Vila do Conde		Barcarena	PA	2009-02-12
										20						20	export	Mojú	PA	C.D.P. Vila do Conde		Barcarena	PA	2009-02-12
										20						20	export	Mojú	PA	C.D.P. Vila do Conde		Barcarena	PA	2009-02-12
										20						20	export	Mojú	PA	C.D.P. Vila do Conde		Barcarena	PA	2009-02-12
										20						20	export	Mojú	PA	C.D.P. Vila do Conde		Barcarena	PA	2009-02-12
										20						20	export	Mojú	PA	C.D.P. Vila do Conde		Barcarena	PA	2009-02-12
										20						20	export	Mojú	PA	C.D.P. Vila do Conde		Barcarena	PA	2009-02-12
										20						20	export	Mojú	PA	C.D.P. Vila do Conde		Barcarena	PA	2009-02-12
										20						20	export	Mojú	PA	C.D.P. Vila do Conde		Barcarena	PA	2009-02-12
										20						20	export	Mojú	PA	C.D.P. Vila do Conde		Barcarena	PA	2009-02-12
												19				19	export	Mojú	PA	C.D.P. Vila do Conde		Barcarena	PA	2009-02-12
												19				19	export	Mojú	PA	C.D.P. Vila do Conde		Barcarena	PA	2009-02-12
												19				19	export	Mojú	PA	C.D.P. Vila do Conde		Barcarena	PA	2009-02-12
												19				19	export	Mojú	PA	C.D.P. Vila do Conde		Barcarena	PA	2009-02-12
										19						19	export	Mojú	PA	C.D.P. Vila do Conde		Barcarena	PA	2009-02-12
										19						19	export	Mojú	PA	C.D.P. Vila do Conde		Barcarena	PA	2009-02-12
										19						19	export	Mojú	PA	C.D.P. Vila do Conde		Barcarena	PA	2009-02-12
										19						19	export	Mojú	PA	C.D.P. Vila do Conde		Barcarena	PA	2009-02-12
										19						19	export	Mojú	PA	C.D.P. Vila do Conde		Barcarena	PA	2009-02-12
										19						19	export	Mojú	PA	C.D.P. Vila do Conde		Barcarena	PA	2009-02-12
										19						19	export	Mojú	PA	C.D.P. Vila do Conde		Barcarena	PA	2009-02-12
												19				19	export	Mojú	PA	C.D.P. Vila do Conde		Barcarena	PA	2009-02-12
												19				19	export	Mojú	PA	C.D.P. Vila do Conde		Barcarena	PA	2009-02-12
												19				19	export	Mojú	PA	C.D.P. Vila do Conde		Barcarena	PA	2009-02-12
												19				19	export	Mojú	PA	C.D.P. Vila do Conde		Barcarena	PA	2009-02-12
												19				19	export	Mojú	PA	C.D.P. Vila do Conde		Barcarena	PA	2009-02-12
												19				19	export	Mojú	PA	C.D.P. Vila do Conde		Barcarena	PA	2009-02-12
												19				19	export	Mojú	PA	C.D.P. Vila do Conde		Barcarena	PA	2009-02-12
												19				19	export	Mojú	PA	C.D.P. Vila do Conde		Barcarena	PA	2009-02-12
												19				19	export	Mojú	PA	C.D.P. Vila do Conde		Barcarena	PA	2009-02-12
												19				19	export	Mojú	PA	C.D.P. Vila do Conde		Barcarena	PA	2009-02-12
												19				19	export	Mojú	PA	C.D.P. Vila do Conde		Barcarena	PA	2009-02-12
												19				19	export	Mojú	PA	C.D.P. Vila do Conde		Barcarena	PA	2009-02-12
												19				19	export	Mojú	PA	C.D.P. Vila do Conde		Barcarena	PA	2009-02-12
												19				19	export	Mojú	PA	C.D.P. Vila do Conde		Barcarena	PA	2009-02-12
												19				19	export	Mojú	PA	C.D.P. Vila do Conde		Barcarena	PA	2009-02-12
												19				19	export	Mojú	PA	C.D.P. Vila do Conde		Barcarena	PA	2009-02-12
												19				19	export	Mojú	PA	C.D.P. Vila do Conde		Barcarena	PA	2009-02-12
												19				19	export	Mojú	PA	C.D.P. Vila do Conde		Barcarena	PA	2009-02-12
												19				19	export	Mojú	PA	C.D.P. Vila do Conde		Barcarena	PA	2009-02-12
												19				19	export	Mojú	PA	C.D.P. Vila do Conde		Barcarena	PA	2009-02-12
												19				19	export	Mojú	PA	C.D.P. Vila do Conde		Barcarena	PA	2009-02-12
												19				19	export	Mojú	PA	C.D.P. Vila do Conde		Barcarena	PA	2009-02-12
												19				19	export	Mojú	PA	C.D.P. Vila do Conde		Barcarena	PA	2009-02-12
												19				19	export	Mojú	PA	C.D.P. Vila do Conde		Barcarena	PA	2009-02-12
										19						19	export	Bom Jesus	PA	C.D.P. Vila do Conde		Barcarena	PA	2009-02-11
										19						19	export	Bom Jesus	PA	C.D.P. Vila do Conde		Barcarena	PA	2009-02-11
										19						19	export	Bom Jesus	PA	C.D.P. Vila do Conde		Barcarena	PA	2009-02-11
								19								19	fattening	Marapanin	PA	C.D.P. Vila do Conde		Barcarena	PA	2009-02-13
								19								19	fattening	Marapanin	PA	C.D.P. Vila do Conde		Barcarena	PA	2009-02-13
								19								19	fattening	Marapanin	PA	C.D.P. Vila do Conde		Barcarena	PA	2009-02-13
								19								19	fattening	Marapanin	PA	C.D.P. Vila do Conde		Barcarena	PA	2009-02-13
								19								19	fattening	Marapanin	PA	C.D.P. Vila do Conde		Barcarena	PA	2009-02-13
										20						20	export	Ipixuna do Pará	PA	C.D.P. Vila do Conde		Barcarena	PA	2009-02-13
										25						25	slaughter	Tailândia	PA	C.D.P. Vila do Conde		Barcarena	PA	2009-02-13
										19						19	slaughter	Tailândia	PA	C.D.P. Vila do Conde		Barcarena	PA	2009-02-13
										19						19	export	Mojú	PA	C.D.P. Vila do Conde		Barcarena	PA	2009-02-05
										19						19	export	Mojú	PA	C.D.P. Vila do Conde		Barcarena	PA	2009-02-05
												19				19	export	Mojú	PA	C.D.P. Vila do Conde		Barcarena	PA	2009-02-05
												19				19	export	Mojú	PA	C.D.P. Vila do Conde		Barcarena	PA	2009-02-05
												19				19	export	Mojú	PA	C.D.P. Vila do Conde		Barcarena	PA	2009-02-05
												19				19	export	Mojú	PA	C.D.P. Vila do Conde		Barcarena	PA	2009-02-05
										19						19	export	Mojú	PA	C.D.P. Vila do Conde		Barcarena	PA	2009-02-05
										19						19	export	Mojú	PA	C.D.P. Vila do Conde		Barcarena	PA	2009-02-05
										19						19	export	Mojú	PA	C.D.P. Vila do Conde		Barcarena	PA	2009-02-05
										19						19	export	Mojú	PA	C.D.P. Vila do Conde		Barcarena	PA	2009-02-05
										19						19	export	Bom Jesus	PA	C.D.P. Vila do Conde		Barcarena	PA	2009-02-11
										19						19	export	Bom Jesus	PA	C.D.P. Vila do Conde		Barcarena	PA	2009-02-11
										19						19	export	Abaetetuba	PA	C.D.P. Vila do Conde		Barcarena	PA	2009-02-12
										19						19		Irituis	PA	C.D.P. Vila do Conde		Barcarena	PA	2009-01-29
										19						19		Irituis	PA	C.D.P. Vila do Conde		Barcarena	PA	2009-01-29
										19						19		Irituis	PA	C.D.P. Vila do Conde		Barcarena	PA	2009-01-29
										19						19		Irituis	PA	C.D.P. Vila do Conde		Barcarena	PA	2009-01-29
										19						19		Irituis	PA	C.D.P. Vila do Conde		Barcarena	PA	2009-01-29
										19						19		Irituis	PA	C.D.P. Vila do Conde		Barcarena	PA	2009-01-29
												20				20	slaughter	Santa Maria do Pará	PA	C.D.P. Vila do Conde		Barcarena	PA	2009-02-13
												20				20	slaughter	Tomé Açu	PA	C.D.P. Vila do Conde		Barcarena	PA	2009-02-13
										19		1				20	slaughter	Tomé Açu	PA	C.D.P. Vila do Conde		Barcarena	PA	2009-02-13
										20						20	slaughter	Tomé Açu	PA	C.D.P. Vila do Conde		Barcarena	PA	2009-02-13
										25						25	export	Ipixuna do Pará	PA	C.D.P. Vila do Conde		Barcarena	PA	2009-02-13
												20				20	export	Ipixuna do Pará	PA	C.D.P. Vila do Conde		Barcarena	PA	2009-02-13
2009-02-15	71	Venezuela	500	Puerto Cabello						19						19	export	Abaetetuba	PA	C.D.P. Vila do Conde		Barcarena	PA	2009-02-13
										19						19	export	Abaetetuba	PA	C.D.P. Vila do Conde		Barcarena	PA	2009-02-13
										19						19	export	Abaetetuba	PA	C.D.P. Vila do Conde		Barcarena	PA	2009-02-13
										19						19	export	Abaetetuba	PA	C.D.P. Vila do Conde		Barcarena	PA	2009-02-13
										19						19	export	Abaetetuba	PA	C.D.P. Vila do Conde		Barcarena	PA	2009-02-13
										19						19	export	Abaetetuba	PA	C.D.P. Vila do Conde		Barcarena	PA	2009-02-13
										19						19	export	Abaetetuba	PA	C.D.P. Vila do Conde		Barcarena	PA	2009-02-13
										19						19	export	Abaetetuba	PA	C.D.P. Vila do Conde		Barcarena	PA	2009-02-13
										19						19	export	Abaetetuba	PA	C.D.P. Vila do Conde		Barcarena	PA	2009-02-13
										19						19	export	Abaetetuba	PA	C.D.P. Vila do Conde		Barcarena	PA	2009-02-13
										19						19	export	Abaetetuba	PA	C.D.P. Vila do Conde		Barcarena	PA	2009-02-13
										19						19	export	Abaetetuba	PA	C.D.P. Vila do Conde		Barcarena	PA	2009-02-13
										19						19	export	Abaetetuba	PA	C.D.P. Vila do Conde		Barcarena	PA	2009-02-13
										19						19	export	Abaetetuba	PA	C.D.P. Vila do Conde		Barcarena	PA	2009-02-13
										19						19	export	Abaetetuba	PA	C.D.P. Vila do Conde		Barcarena	PA	2009-02-13
										19						19	export	Abaetetuba	PA	C.D.P. Vila do Conde		Barcarena	PA	2009-02-13
										19						19	export	Abaetetuba	PA	C.D.P. Vila do Conde		Barcarena	PA	2009-02-13
										19						19	export	Abaetetuba	PA	C.D.P. Vila do Conde		Barcarena	PA	2009-02-13
										19						19	export	Abaetetuba	PA	C.D.P. Vila do Conde		Barcarena	PA	2009-02-13
										19						19	export	Abaetetuba	PA	C.D.P. Vila do Conde		Barcarena	PA	2009-02-13
										19						19	export	Abaetetuba	PA	C.D.P. Vila do Conde		Barcarena	PA	2009-02-13
										19						19	export	Abaetetuba	PA	C.D.P. Vila do Conde		Barcarena	PA	2009-02-13
										18						18	slaughter	Tailândia	PA	C.D.P. Vila do Conde		Barcarena	PA	2009-02-13
										18						18	export	Paragominas	PA	C.D.P. Vila do Conde		Barcarena	PA	2009-02-13
										18						18	export	Paragominas	PA	C.D.P. Vila do Conde		Barcarena	PA	2009-02-13
								4		13						19	export	Paragominas	PA	C.D.P. Vila do Conde		Barcarena	PA	2009-02-13
										18						18	export	Paragominas	PA	C.D.P. Vila do Conde		Barcarena	PA	2009-02-13
										18						18	export	Paragominas	PA	C.D.P. Vila do Conde		Barcarena	PA	2009-02-13
2009-02-15	73	Venezuela	100	Puerto Cabello						19						19	export	Ulianópolis	PA	C.D.P. Vila do Conde		Barcarena	PA	2009-02-11
										19						19	export	Ulianópolis	PA	C.D.P. Vila do Conde		Barcarena	PA	2009-02-11
										19						19	export	Ulianópolis	PA	C.D.P. Vila do Conde		Barcarena	PA	2009-02-11
										19						19	export	Ulianópolis	PA	C.D.P. Vila do Conde		Barcarena	PA	2009-02-11
										19						19	export	Paragominas	PA	C.D.P. Vila do Conde		Barcarena	PA	2009-02-11
										19						19	export	Paragominas	PA	C.D.P. Vila do Conde		Barcarena	PA	2009-02-11
2009-02-15	72	Venezuela	500	Puerto Cabello						19						19	export	Abaetetuba	PA	C.D.P. Vila do Conde		Barcarena	PA	2009-02-13
										19						19	export	Abaetetuba	PA	C.D.P. Vila do Conde		Barcarena	PA	2009-02-13
										19						19	export	Abaetetuba	PA	C.D.P. Vila do Conde		Barcarena	PA	2009-02-13
										19						19	export	Abaetetuba	PA	C.D.P. Vila do Conde		Barcarena	PA	2009-02-13
												19				19	export	Abaetetuba	PA	C.D.P. Vila do Conde		Barcarena	PA	2009-02-13
												19				19	export	Abaetetuba	PA	C.D.P. Vila do Conde		Barcarena	PA	2009-02-13
												19				19	export	Abaetetuba	PA	C.D.P. Vila do Conde		Barcarena	PA	2009-02-13
												19				19	export	Abaetetuba	PA	C.D.P. Vila do Conde		Barcarena	PA	2009-02-13
												19				19	export	Abaetetuba	PA	C.D.P. Vila do Conde		Barcarena	PA	2009-02-13
												19				19	export	Abaetetuba	PA	C.D.P. Vila do Conde		Barcarena	PA	2009-02-13
												19				19	export	Abaetetuba	PA	C.D.P. Vila do Conde		Barcarena	PA	2009-02-13
												19				19	export	Abaetetuba	PA	C.D.P. Vila do Conde		Barcarena	PA	2009-02-13
												19				19	export	Abaetetuba	PA	C.D.P. Vila do Conde		Barcarena	PA	2009-02-13
										19						19	export	Abaetetuba	PA	C.D.P. Vila do Conde		Barcarena	PA	2009-02-13
										19						19	export	Abaetetuba	PA	C.D.P. Vila do Conde		Barcarena	PA	2009-02-13
												19				19	export	Mojú	PA	C.D.P. Vila do Conde		Barcarena	PA	2009-02-13
												19				19	export	Mojú	PA	C.D.P. Vila do Conde		Barcarena	PA	2009-02-13
												19				19	export	Mojú	PA	C.D.P. Vila do Conde		Barcarena	PA	2009-02-13
												19				19	export	Mojú	PA	C.D.P. Vila do Conde		Barcarena	PA	2009-02-13
												19				19	export	Mojú	PA	C.D.P. Vila do Conde		Barcarena	PA	2009-02-13
												19				19	export	Mojú	PA	C.D.P. Vila do Conde		Barcarena	PA	2009-02-13
												19				19	export	Mojú	PA	C.D.P. Vila do Conde		Barcarena	PA	2009-02-13
												19				19	export	Mojú	PA	C.D.P. Vila do Conde		Barcarena	PA	2009-02-13
								19								19	export	Mojú	PA	C.D.P. Vila do Conde		Barcarena	PA	2009-02-13
								19								19	export	Mojú	PA	C.D.P. Vila do Conde		Barcarena	PA	2009-02-13
2009-02-15	68	Venezuela	300	Puerto Cabello						19						19	export	Paragominas	PA	C.D.P. Vila do Conde		Barcarena	PA	2009-02-11
								19								19	export	Paragominas	PA	C.D.P. Vila do Conde		Barcarena	PA	2009-02-11
								19								19	export	Paragominas	PA	C.D.P. Vila do Conde		Barcarena	PA	2009-02-11
										19						19	export	Ulianópolis	PA	C.D.P. Vila do Conde		Barcarena	PA	2009-02-11
												18				18	export	Paragominas	PA	C.D.P. Vila do Conde		Barcarena	PA	2009-02-11
										19						19	slaughter	Tailândia	PA	C.D.P. Vila do Conde		Barcarena	PA	2009-02-13
										19						19	slaughter	Tailândia	PA	C.D.P. Vila do Conde		Barcarena	PA	2009-02-13
												18				18	slaughter	Pacajá	PA	C.D.P. Vila do Conde		Barcarena	PA	2009-02-12
												18				18	slaughter	Pacajá	PA	C.D.P. Vila do Conde		Barcarena	PA	2009-02-12
										19						19	slaughter	Tailândia	PA	C.D.P. Vila do Conde		Barcarena	PA	2009-02-11
												18				18	slaughter	Abel Figueiredo	PA	C.D.P. Vila do Conde		Barcarena	PA	2009-02-12
										19						19	export	Paragominas	PA	C.D.P. Vila do Conde		Barcarena	PA	2009-02-11
										19						19	export	Paragominas	PA	C.D.P. Vila do Conde		Barcarena	PA	2009-02-11
										19						19	export	Paragominas	PA	C.D.P. Vila do Conde		Barcarena	PA	2009-02-11
										19						19	export	Paragominas	PA	C.D.P. Vila do Conde		Barcarena	PA	2009-02-11
										19						19	export	Paragominas	PA	C.D.P. Vila do Conde		Barcarena	PA	2009-02-11
												19				19	export	Mojú	PA	C.D.P. Vila do Conde		Barcarena	PA	2009-02-13
2009-02-15	69	Venezuela	1000	Puerto Cabello						19						19	export	Abaetetuba	PA	C.D.P. Vila do Conde		Barcarena	PA	2009-02-13
										19						19	export	Abaetetuba	PA	C.D.P. Vila do Conde		Barcarena	PA	2009-02-13
										19						19	export	Abaetetuba	PA	C.D.P. Vila do Conde		Barcarena	PA	2009-02-13
										19						19	export	Abaetetuba	PA	C.D.P. Vila do Conde		Barcarena	PA	2009-02-13
										19						19	export	Abaetetuba	PA	C.D.P. Vila do Conde		Barcarena	PA	2009-02-13
										19						19	export	Abaetetuba	PA	C.D.P. Vila do Conde		Barcarena	PA	2009-02-13
										19						19	export	Abaetetuba	PA	C.D.P. Vila do Conde		Barcarena	PA	2009-02-13
										19						19	export	Abaetetuba	PA	C.D.P. Vila do Conde		Barcarena	PA	2009-02-13
										19						19	export	Abaetetuba	PA	C.D.P. Vila do Conde		Barcarena	PA	2009-02-13
										19						19	export	Abaetetuba	PA	C.D.P. Vila do Conde		Barcarena	PA	2009-02-13
										19						19	export	Abaetetuba	PA	C.D.P. Vila do Conde		Barcarena	PA	2009-02-13
										19						19	export	Abaetetuba	PA	C.D.P. Vila do Conde		Barcarena	PA	2009-02-13
										19						19	export	Abaetetuba	PA	C.D.P. Vila do Conde		Barcarena	PA	2009-02-13
										19						19	export	Abaetetuba	PA	C.D.P. Vila do Conde		Barcarena	PA	2009-02-13
										19						19	export	Abaetetuba	PA	C.D.P. Vila do Conde		Barcarena	PA	2009-02-13
										19						19	export	Abaetetuba	PA	C.D.P. Vila do Conde		Barcarena	PA	2009-02-13
										19						19	export	Abaetetuba	PA	C.D.P. Vila do Conde		Barcarena	PA	2009-02-13
										19						19	export	Abaetetuba	PA	C.D.P. Vila do Conde		Barcarena	PA	2009-02-13
										19						19	export	Abaetetuba	PA	C.D.P. Vila do Conde		Barcarena	PA	2009-02-13
										19						19	export	Abaetetuba	PA	C.D.P. Vila do Conde		Barcarena	PA	2009-02-13
										19						19	export	Abaetetuba	PA	C.D.P. Vila do Conde		Barcarena	PA	2009-02-13
										19						19	export	Abaetetuba	PA	C.D.P. Vila do Conde		Barcarena	PA	2009-02-13
										19						19	export	Abaetetuba	PA	C.D.P. Vila do Conde		Barcarena	PA	2009-02-13
										19						19	export	Abaetetuba	PA	C.D.P. Vila do Conde		Barcarena	PA	2009-02-13
										19						19	export	Abaetetuba	PA	C.D.P. Vila do Conde		Barcarena	PA	2009-02-13
										19						19	export	Abaetetuba	PA	C.D.P. Vila do Conde		Barcarena	PA	2009-02-13
										19						19	export	Abaetetuba	PA	C.D.P. Vila do Conde		Barcarena	PA	2009-02-13
										19						19	export	Abaetetuba	PA	C.D.P. Vila do Conde		Barcarena	PA	2009-02-13
										19						19	export	Abaetetuba	PA	C.D.P. Vila do Conde		Barcarena	PA	2009-02-13
										19						19	export	Abaetetuba	PA	C.D.P. Vila do Conde		Barcarena	PA	2009-02-13
										19						19	export	Abaetetuba	PA	C.D.P. Vila do Conde		Barcarena	PA	2009-02-13
										19						19	export	Abaetetuba	PA	C.D.P. Vila do Conde		Barcarena	PA	2009-02-13
										19						19	export	Abaetetuba	PA	C.D.P. Vila do Conde		Barcarena	PA	2009-02-13
										19						19	export	Abaetetuba	PA	C.D.P. Vila do Conde		Barcarena	PA	2009-02-13
										19						19	export	Abaetetuba	PA	C.D.P. Vila do Conde		Barcarena	PA	2009-02-13
										19						19	export	Abaetetuba	PA	C.D.P. Vila do Conde		Barcarena	PA	2009-02-13
										19						19	export	Abaetetuba	PA	C.D.P. Vila do Conde		Barcarena	PA	2009-02-13
												19				19	export	Abaetetuba	PA	C.D.P. Vila do Conde		Barcarena	PA	2009-02-13
												19				19	export	Abaetetuba	PA	C.D.P. Vila do Conde		Barcarena	PA	2009-02-13
												19				19	export	Mojú	PA	C.D.P. Vila do Conde		Barcarena	PA	2009-02-13
												19				19	export	Mojú	PA	C.D.P. Vila do Conde		Barcarena	PA	2009-02-13
												19				19	export	Mojú	PA	C.D.P. Vila do Conde		Barcarena	PA	2009-02-13
												19				19	export	Mojú	PA	C.D.P. Vila do Conde		Barcarena	PA	2009-02-13
												19				19	export	Mojú	PA	C.D.P. Vila do Conde		Barcarena	PA	2009-02-13
												19				19	export	Mojú	PA	C.D.P. Vila do Conde		Barcarena	PA	2009-02-13
												19				19	export	Mojú	PA	C.D.P. Vila do Conde		Barcarena	PA	2009-02-13
												19				19	export	Mojú	PA	C.D.P. Vila do Conde		Barcarena	PA	2009-02-13
												19				19	export	Mojú	PA	C.D.P. Vila do Conde		Barcarena	PA	2009-02-13
												19				19	export	Mojú	PA	C.D.P. Vila do Conde		Barcarena	PA	2009-02-13
								19								19	export	Mojú	PA	C.D.P. Vila do Conde		Barcarena	PA	2009-02-13
								19								19	export	Mojú	PA	C.D.P. Vila do Conde		Barcarena	PA	2009-02-13
										19						19	export	Mojú	PA	C.D.P. Vila do Conde		Barcarena	PA	2009-02-13
										19						19	export	Mojú	PA	C.D.P. Vila do Conde		Barcarena	PA	2009-02-13
2009-02-15	70	Venezuela	500	Puerto Cabello								19				19	export	Dom Eliseu	PA	C.D.P. Vila do Conde		Barcarena	PA	2009-02-10
												19				19	export	Dom Eliseu	PA	C.D.P. Vila do Conde		Barcarena	PA	2009-02-10
												19				19	export	Dom Eliseu	PA	C.D.P. Vila do Conde		Barcarena	PA	2009-02-10
												19				19	export	Dom Eliseu	PA	C.D.P. Vila do Conde		Barcarena	PA	2009-02-10
												19				19	export	Dom Eliseu	PA	C.D.P. Vila do Conde		Barcarena	PA	2009-02-10
												19				19	export	Dom Eliseu	PA	C.D.P. Vila do Conde		Barcarena	PA	2009-02-10
												19				19	export	Dom Eliseu	PA	C.D.P. Vila do Conde		Barcarena	PA	2009-02-10
												19				19	export	Dom Eliseu	PA	C.D.P. Vila do Conde		Barcarena	PA	2009-02-10
												19				19	export	Dom Eliseu	PA	C.D.P. Vila do Conde		Barcarena	PA	2009-02-10
												19				19	export	Dom Eliseu	PA	C.D.P. Vila do Conde		Barcarena	PA	2009-02-10
												19				19	export	Dom Eliseu	PA	C.D.P. Vila do Conde		Barcarena	PA	2009-02-10
												19				19	export	Dom Eliseu	PA	C.D.P. Vila do Conde		Barcarena	PA	2009-02-11
												19				19	export	Dom Eliseu	PA	C.D.P. Vila do Conde		Barcarena	PA	2009-02-11
										19						19	export	Paragominas	PA	C.D.P. Vila do Conde		Barcarena	PA	2009-02-11
										19						19	export	Paragominas	PA	C.D.P. Vila do Conde		Barcarena	PA	2009-02-11
										19						19	export	Paragominas	PA	C.D.P. Vila do Conde		Barcarena	PA	2009-02-11
										19						19	export	Paragominas	PA	C.D.P. Vila do Conde		Barcarena	PA	2009-02-11
										19						19	export	Paragominas	PA	C.D.P. Vila do Conde		Barcarena	PA	2009-02-11
										19						19	export	Paragominas	PA	C.D.P. Vila do Conde		Barcarena	PA	2009-02-11
												18				18	export	Paragominas	PA	C.D.P. Vila do Conde		Barcarena	PA	2009-02-11
								19								19	export	Paragominas	PA	C.D.P. Vila do Conde		Barcarena	PA	2009-02-11
										19						19	export	Ipixuna do Pará	PA	C.D.P. Vila do Conde		Barcarena	PA	2009-02-10
										19						19	export	Ipixuna do Pará	PA	C.D.P. Vila do Conde		Barcarena	PA	2009-02-10
										19						19	export	Ipixuna do Pará	PA	C.D.P. Vila do Conde		Barcarena	PA	2009-02-10
										19						19	export	Ipixuna do Pará	PA	C.D.P. Vila do Conde		Barcarena	PA	2009-02-10
										19						19	export	Ipixuna do Pará	PA	C.D.P. Vila do Conde		Barcarena	PA	2009-02-10
										19						19	export	Ipixuna do Pará	PA	C.D.P. Vila do Conde		Barcarena	PA	2009-02-13
										19						19	export	Ipixuna do Pará	PA	C.D.P. Vila do Conde		Barcarena	PA	2009-02-13
										19						19	export	Ipixuna do Pará	PA	C.D.P. Vila do Conde		Barcarena	PA	2009-02-13
2009-02-05	60	Venezuela	1100	Puerto Cabello								19				19	export	Mojú	PA	C.D.P. Vila do Conde		Barcarena	PA	2009-01-28
												19				19	export	Mojú	PA	C.D.P. Vila do Conde		Barcarena	PA	2009-01-28
												19				19	export	Mojú	PA	C.D.P. Vila do Conde		Barcarena	PA	2009-01-28
												18				18	export	Mojú	PA	C.D.P. Vila do Conde		Barcarena	PA	2009-01-29
												18				18	export	Mojú	PA	C.D.P. Vila do Conde		Barcarena	PA	2009-01-29
										19						19	export	Mojú	PA	C.D.P. Vila do Conde		Barcarena	PA	2009-01-29
												19				19	export	Mojú	PA	C.D.P. Vila do Conde		Barcarena	PA	2009-01-29
												19				19	export	Mojú	PA	C.D.P. Vila do Conde		Barcarena	PA	2009-01-29
												18				18	export	Mojú	PA	C.D.P. Vila do Conde		Barcarena	PA	2009-01-28
												18				18	export	Mojú	PA	C.D.P. Vila do Conde		Barcarena	PA	2009-01-28
												19				19	export	Mojú	PA	C.D.P. Vila do Conde		Barcarena	PA	2009-01-28
												18				18	export	Mojú	PA	C.D.P. Vila do Conde		Barcarena	PA	2009-01-28
												19				19	export	Mojú	PA	C.D.P. Vila do Conde		Barcarena	PA	2009-01-28
										19						19	export	Mojú	PA	C.D.P. Vila do Conde		Barcarena	PA	2009-01-28
										19						19	export	Mojú	PA	C.D.P. Vila do Conde		Barcarena	PA	2009-01-28
												19				19	export	Mojú	PA	C.D.P. Vila do Conde		Barcarena	PA	2009-01-28
												19				19	export	Mojú	PA	C.D.P. Vila do Conde		Barcarena	PA	2009-01-29
												19				19	export	Mojú	PA	C.D.P. Vila do Conde		Barcarena	PA	2009-01-29
										19						19	export	Mojú	PA	C.D.P. Vila do Conde		Barcarena	PA	2009-01-29
												19				19	export	Mojú	PA	C.D.P. Vila do Conde		Barcarena	PA	2009-01-29
												19				19	export	Mojú	PA	C.D.P. Vila do Conde		Barcarena	PA	2009-01-29
												19				19	export	Mojú	PA	C.D.P. Vila do Conde		Barcarena	PA	2009-01-29
												19				19	export	Mojú	PA	C.D.P. Vila do Conde		Barcarena	PA	2009-01-29
												19				19	export	Mojú	PA	C.D.P. Vila do Conde		Barcarena	PA	2009-01-29
												19				19	export	Mojú	PA	C.D.P. Vila do Conde		Barcarena	PA	2009-01-29
												19				19	export	Mojú	PA	C.D.P. Vila do Conde		Barcarena	PA	2009-01-29
												19				19	export	Mojú	PA	C.D.P. Vila do Conde		Barcarena	PA	2009-01-29
												19				19	export	Mojú	PA	C.D.P. Vila do Conde		Barcarena	PA	2009-01-29
												19				19	export	Mojú	PA	C.D.P. Vila do Conde		Barcarena	PA	2009-01-29
										19						19	export	Mojú	PA	C.D.P. Vila do Conde		Barcarena	PA	2009-01-29
												19				19	export	Mojú	PA	C.D.P. Vila do Conde		Barcarena	PA	2009-01-29
												19				19	export	Mojú	PA	C.D.P. Vila do Conde		Barcarena	PA	2009-01-29
												19				19	export	Mojú	PA	C.D.P. Vila do Conde		Barcarena	PA	2009-01-29
												19				19	export	Mojú	PA	C.D.P. Vila do Conde		Barcarena	PA	2009-01-29
												18				18	export	Mojú	PA	C.D.P. Vila do Conde		Barcarena	PA	2009-01-29
												19				19	export	Mojú	PA	C.D.P. Vila do Conde		Barcarena	PA	2009-01-29
										19						19	export	Mojú	PA	C.D.P. Vila do Conde		Barcarena	PA	2009-01-29
												19				19	export	Mojú	PA	C.D.P. Vila do Conde		Barcarena	PA	2009-01-29
												19				19	export	Mojú	PA	C.D.P. Vila do Conde		Barcarena	PA	2009-01-29
										19						19	export	Mojú	PA	C.D.P. Vila do Conde		Barcarena	PA	2009-01-29
												19				19	export	Mojú	PA	C.D.P. Vila do Conde		Barcarena	PA	2009-01-29
												18				18	export	Mojú	PA	C.D.P. Vila do Conde		Barcarena	PA	2009-01-29
												19				19	export	Mojú	PA	C.D.P. Vila do Conde		Barcarena	PA	2009-01-29
												19				19	export	Mojú	PA	C.D.P. Vila do Conde		Barcarena	PA	2009-01-29
										19						19	export	Mojú	PA	C.D.P. Vila do Conde		Barcarena	PA	2009-01-29
										19						19	export	Mojú	PA	C.D.P. Vila do Conde		Barcarena	PA	2009-01-29
										19						19	export	Mojú	PA	C.D.P. Vila do Conde		Barcarena	PA	2009-01-29
												19				19	export	Mojú	PA	C.D.P. Vila do Conde		Barcarena	PA	2009-01-29
												18				18	export	Mojú	PA	C.D.P. Vila do Conde		Barcarena	PA	2009-01-29
												19				19	export	Mojú	PA	C.D.P. Vila do Conde		Barcarena	PA	2009-01-29
												18				18	export	Mojú	PA	C.D.P. Vila do Conde		Barcarena	PA	2009-01-29
												18				18	export	Mojú	PA	C.D.P. Vila do Conde		Barcarena	PA	2009-01-29
												18				18	export	Mojú	PA	C.D.P. Vila do Conde		Barcarena	PA	2009-01-29
												18				18	export	Mojú	PA	C.D.P. Vila do Conde		Barcarena	PA	2009-01-29
												18				18	export	Mojú	PA	C.D.P. Vila do Conde		Barcarena	PA	2009-01-29
												18				18	export	Mojú	PA	C.D.P. Vila do Conde		Barcarena	PA	2009-01-29
												18				18	export	Mojú	PA	C.D.P. Vila do Conde		Barcarena	PA	2009-01-29
												19				19	export	Mojú	PA	C.D.P. Vila do Conde		Barcarena	PA	2009-01-29
										19						19	export	Mojú	PA	C.D.P. Vila do Conde		Barcarena	PA	2009-01-29
												19				19	export	Mojú	PA	C.D.P. Vila do Conde		Barcarena	PA	2009-01-29
												19				19	slaughter	Pacajá	PA	C.D.P. Vila do Conde		Barcarena	PA	2009-01-28
2009-02-02	55	Venezuela	700	Puerto Cabello								16				16	export	Santa Izabel do Pará	PA	C.D.P. Vila do Conde		Barcarena	PA	2009-01-30
										19						19	export	Rondom do Pará	PA	C.D.P. Vila do Conde		Barcarena	PA	2009-01-30
										19						19	export	Rondom do Pará	PA	C.D.P. Vila do Conde		Barcarena	PA	2009-01-30
										19						19	export	Rondom do Pará	PA	C.D.P. Vila do Conde		Barcarena	PA	2009-01-30
										19						19	export	Jacundá	PA	C.D.P. Vila do Conde		Barcarena	PA	2009-01-29
												19				19	slaughter	Novo Repartimento do Pará	PA	C.D.P. Vila do Conde		Barcarena	PA	2009-01-23
												19				19	slaughter	Novo Repartimento do Pará	PA	C.D.P. Vila do Conde		Barcarena	PA	2009-01-23
												19				19	export	Paragominas	PA	C.D.P. Vila do Conde		Barcarena	PA	2009-01-31
										19						19	export	Paragominas	PA	C.D.P. Vila do Conde		Barcarena	PA	2009-01-31
										19						19	export	Paragominas	PA	C.D.P. Vila do Conde		Barcarena	PA	2009-01-31
										19						19	export	Paragominas	PA	C.D.P. Vila do Conde		Barcarena	PA	2009-01-31
										19						19	export	Tomé Açu	PA	C.D.P. Vila do Conde		Barcarena	PA	2009-01-30
										19						19	export	Paragominas	PA	C.D.P. Vila do Conde		Barcarena	PA	2009-01-30
										19						19	export	Paragominas	PA	C.D.P. Vila do Conde		Barcarena	PA	2009-01-31
										19						19	export	Paragominas	PA	C.D.P. Vila do Conde		Barcarena	PA	2009-01-31
										19						19	export	Paragominas	PA	C.D.P. Vila do Conde		Barcarena	PA	2009-01-31
										20						20	export	Igarapé - Mirin	PA	C.D.P. Vila do Conde		Barcarena	PA	2009-01-30
										19						19	export	Paragominas	PA	C.D.P. Vila do Conde		Barcarena	PA	2009-01-31
										20						20	export	Igarapé - Mirin	PA	C.D.P. Vila do Conde		Barcarena	PA	2009-01-30
												19				19	slaughter	Novo Repartimento do Pará	PA	C.D.P. Vila do Conde		Barcarena	PA	2009-01-30
												19				19	slaughter	Novo Repartimento do Pará	PA	C.D.P. Vila do Conde		Barcarena	PA	2009-01-30
										19						19	export	Paragominas	PA	C.D.P. Vila do Conde		Barcarena	PA	2009-01-31
										20						20	export	Igarapé - Mirin	PA	C.D.P. Vila do Conde		Barcarena	PA	2009-01-30
										18						18	export	Jacundá	PA	C.D.P. Vila do Conde		Barcarena	PA	2009-01-30
										18						18	export	Jacundá	PA	C.D.P. Vila do Conde		Barcarena	PA	2009-01-30
										18						18	export	Jacundá	PA	C.D.P. Vila do Conde		Barcarena	PA	2009-01-30
										18						18	export	Jacundá	PA	C.D.P. Vila do Conde		Barcarena	PA	2009-01-30
										18						18	export	Jacundá	PA	C.D.P. Vila do Conde		Barcarena	PA	2009-01-30
										18						18	export	Jacundá	PA	C.D.P. Vila do Conde		Barcarena	PA	2009-01-30
										18						18	export	Jacundá	PA	C.D.P. Vila do Conde		Barcarena	PA	2009-01-30
										18						18	export	Jacundá	PA	C.D.P. Vila do Conde		Barcarena	PA	2009-01-30
										20						20	export	Santa Izabel do Pará	PA	C.D.P. Vila do Conde		Barcarena	PA	2009-01-30
										19						19	export	Santa Izabel do Pará	PA	C.D.P. Vila do Conde		Barcarena	PA	2009-01-30
										19						19	export	Santa Izabel do Pará	PA	C.D.P. Vila do Conde		Barcarena	PA	2009-01-30
										19						19	export	Santa Izabel do Pará	PA	C.D.P. Vila do Conde		Barcarena	PA	2009-01-30
										20						20	export	Igarapé - Mirin	PA	C.D.P. Vila do Conde		Barcarena	PA	2009-01-30
										20						20	export	Igarapé - Mirin	PA	C.D.P. Vila do Conde		Barcarena	PA	2009-01-30
2009-02-15	65	Venezuela	950	Puerto Cabello								19				19	export	Santa Izabel do Pará	PA	C.D.P. Vila do Conde		Barcarena	PA	2009-02-13
												19				19	export	Santa Izabel do Pará	PA	C.D.P. Vila do Conde		Barcarena	PA	2009-02-13
												19				19	export	Santa Izabel do Pará	PA	C.D.P. Vila do Conde		Barcarena	PA	2009-02-13
										19						19	export	Santa Izabel do Pará	PA	C.D.P. Vila do Conde		Barcarena	PA	2009-02-13
										19						19	export	Santa Izabel do Pará	PA	C.D.P. Vila do Conde		Barcarena	PA	2009-02-13
										19						19	export	Santa Izabel do Pará	PA	C.D.P. Vila do Conde		Barcarena	PA	2009-02-13
										19						19	export	Santa Izabel do Pará	PA	C.D.P. Vila do Conde		Barcarena	PA	2009-02-13
										19						19	export	Santa Izabel do Pará	PA	C.D.P. Vila do Conde		Barcarena	PA	2009-02-13
										19						19	export	Santa Izabel do Pará	PA	C.D.P. Vila do Conde		Barcarena	PA	2009-02-13
												19				19	export	Santa Izabel do Pará	PA	C.D.P. Vila do Conde		Barcarena	PA	2009-02-13
										19						19	export	Santa Izabel do Pará	PA	C.D.P. Vila do Conde		Barcarena	PA	2009-02-13
												19				19	export	Santa Izabel do Pará	PA	C.D.P. Vila do Conde		Barcarena	PA	2009-02-13
												19				19	export	Igarapé - Mirin	PA	C.D.P. Vila do Conde		Barcarena	PA	2009-01-30
												19				19	export	Santa Izabel do Pará	PA	C.D.P. Vila do Conde		Barcarena	PA	2009-02-13
												19				19	export	Igarapé - Mirin	PA	C.D.P. Vila do Conde		Barcarena	PA	2009-01-30
										19						19	export	Santa Izabel do Pará	PA	C.D.P. Vila do Conde		Barcarena	PA	2009-02-13
												19				19	export	Igarapé - Mirin	PA	C.D.P. Vila do Conde		Barcarena	PA	2009-01-30
												19				19	export	Santa Izabel do Pará	PA	C.D.P. Vila do Conde		Barcarena	PA	2009-02-13
												19				19	export	Santa Izabel do Pará	PA	C.D.P. Vila do Conde		Barcarena	PA	2009-02-13
										19						19	export	Santa Izabel do Pará	PA	C.D.P. Vila do Conde		Barcarena	PA	2009-02-13
												19				19	export	Igarapé - Mirin	PA	C.D.P. Vila do Conde		Barcarena	PA	2009-02-13
										19						19	export	Santa Izabel do Pará	PA	C.D.P. Vila do Conde		Barcarena	PA	2009-02-13
										19						19	export	Santa Izabel do Pará	PA	C.D.P. Vila do Conde		Barcarena	PA	2009-02-13
												19				19	export	Igarapé - Mirin	PA	C.D.P. Vila do Conde		Barcarena	PA	2009-02-13
												19				19	export	Igarapé - Mirin	PA	C.D.P. Vila do Conde		Barcarena	PA	2009-02-13
												19				19	export	Igarapé - Mirin	PA	C.D.P. Vila do Conde		Barcarena	PA	2009-02-13
												19				19	export	Igarapé - Mirin	PA	C.D.P. Vila do Conde		Barcarena	PA	2009-02-13
												19				19	export	Igarapé - Mirin	PA	C.D.P. Vila do Conde		Barcarena	PA	2009-02-13
												19				19	export	Igarapé - Mirin	PA	C.D.P. Vila do Conde		Barcarena	PA	2009-02-13
										19						19	export	Igarapé - Mirin	PA	C.D.P. Vila do Conde		Barcarena	PA	2009-02-13
												19				19	export	Igarapé - Mirin	PA	C.D.P. Vila do Conde		Barcarena	PA	2009-02-13
												19				19	export	Igarapé - Mirin	PA	C.D.P. Vila do Conde		Barcarena	PA	2009-02-13
												19				19	export	Igarapé - Mirin	PA	C.D.P. Vila do Conde		Barcarena	PA	2009-02-13
												19				19	export	Igarapé - Mirin	PA	C.D.P. Vila do Conde		Barcarena	PA	2009-02-13
												19				19	export	Igarapé - Mirin	PA	C.D.P. Vila do Conde		Barcarena	PA	2009-02-13
												19				19	export	Igarapé - Mirin	PA	C.D.P. Vila do Conde		Barcarena	PA	2009-02-13
										19						19	export	Igarapé - Mirin	PA	C.D.P. Vila do Conde		Barcarena	PA	2009-02-13
												19				19	export	Igarapé - Mirin	PA	C.D.P. Vila do Conde		Barcarena	PA	2009-02-13
												19				19	export	Igarapé - Mirin	PA	C.D.P. Vila do Conde		Barcarena	PA	2009-02-13
												19				19	export	Igarapé - Mirin	PA	C.D.P. Vila do Conde		Barcarena	PA	2009-02-13
												19				19	export	Igarapé - Mirin	PA	C.D.P. Vila do Conde		Barcarena	PA	2009-02-13
												19				19	export	Igarapé - Mirin	PA	C.D.P. Vila do Conde		Barcarena	PA	2009-02-13
												19				19	export	Igarapé - Mirin	PA	C.D.P. Vila do Conde		Barcarena	PA	2009-02-13
												19				19	export	Igarapé - Mirin	PA	C.D.P. Vila do Conde		Barcarena	PA	2009-02-13
												19				19	export	Igarapé - Mirin	PA	C.D.P. Vila do Conde		Barcarena	PA	2009-02-13
												19				19	export	Igarapé - Mirin	PA	C.D.P. Vila do Conde		Barcarena	PA	2009-02-13
												19				19	export	Igarapé - Mirin	PA	C.D.P. Vila do Conde		Barcarena	PA	2009-02-13
												19				19	export	Igarapé - Mirin	PA	C.D.P. Vila do Conde		Barcarena	PA	2009-02-13
												19				19	export	Igarapé - Mirin	PA	C.D.P. Vila do Conde		Barcarena	PA	2009-02-13
												19				19	export	Igarapé - Mirin	PA	C.D.P. Vila do Conde		Barcarena	PA	2009-02-13
2009-02-01	56	Venezuela	650	Puerto Cabello						19						19	export	Mojú	PA	C.D.P. Vila do Conde		Barcarena	PA	2009-01-30
										17						17	export	Mojú	PA	C.D.P. Vila do Conde		Barcarena	PA	2009-01-30
												19				19	export	Brejo Grande	PA	C.D.P. Vila do Conde		Barcarena	PA	2009-01-30
												19				19	export	Mojú	PA	C.D.P. Vila do Conde		Barcarena	PA	2009-01-30
										19						19	export	Mojú	PA	C.D.P. Vila do Conde		Barcarena	PA	2009-01-30
												17				17	export	Mojú	PA	C.D.P. Vila do Conde		Barcarena	PA	2009-01-30
										19						19	export	Mojú	PA	C.D.P. Vila do Conde		Barcarena	PA	2009-01-30
										19						19	export	Mojú	PA	C.D.P. Vila do Conde		Barcarena	PA	2009-01-30
										19						19	export	Mojú	PA	C.D.P. Vila do Conde		Barcarena	PA	2009-01-30
												19				19	export	Brejo Grande	PA	C.D.P. Vila do Conde		Barcarena	PA	2009-01-30
										19						19	export	São Geraldo	PA	C.D.P. Vila do Conde		Barcarena	PA	2009-01-30
										19						19	export	Mojú	PA	C.D.P. Vila do Conde		Barcarena	PA	2009-01-30
												17				17	export	Mojú	PA	C.D.P. Vila do Conde		Barcarena	PA	2009-01-30
												18				18	export	Mojú	PA	C.D.P. Vila do Conde		Barcarena	PA	2009-01-30
												18				18	export	Mojú	PA	C.D.P. Vila do Conde		Barcarena	PA	2009-01-30
												18				18	export	Mojú	PA	C.D.P. Vila do Conde		Barcarena	PA	2009-01-30
												18				18	export	Mojú	PA	C.D.P. Vila do Conde		Barcarena	PA	2009-01-30
										19						19	export	Mojú	PA	C.D.P. Vila do Conde		Barcarena	PA	2009-01-30
										19						19	export	Mojú	PA	C.D.P. Vila do Conde		Barcarena	PA	2009-01-30
										19						19	export	Mojú	PA	C.D.P. Vila do Conde		Barcarena	PA	2009-01-30
										19						19	export	Mojú	PA	C.D.P. Vila do Conde		Barcarena	PA	2009-01-30
												18				18	export	Mojú	PA	C.D.P. Vila do Conde		Barcarena	PA	2009-01-30
										19						19	export	Mojú	PA	C.D.P. Vila do Conde		Barcarena	PA	2009-01-30
										19						19	export	São Geraldo	PA	C.D.P. Vila do Conde		Barcarena	PA	2009-01-31
												18				18	export	Mojú	PA	C.D.P. Vila do Conde		Barcarena	PA	2009-01-30
												19				19	export	Mojú	PA	C.D.P. Vila do Conde		Barcarena	PA	2009-01-30
										19						19	export	Mojú	PA	C.D.P. Vila do Conde		Barcarena	PA	2009-01-30
										19						19	export	Mojú	PA	C.D.P. Vila do Conde		Barcarena	PA	2009-01-30
												19				19	export	Brejo Grande	PA	C.D.P. Vila do Conde		Barcarena	PA	2009-01-30
										19						19	export	São Geraldo	PA	C.D.P. Vila do Conde		Barcarena	PA	2009-01-31
												19				19	export	Mojú	PA	C.D.P. Vila do Conde		Barcarena	PA	2009-01-30
												18				18	export	Mojú	PA	C.D.P. Vila do Conde		Barcarena	PA	2009-01-30
												18				18	export	Mojú	PA	C.D.P. Vila do Conde		Barcarena	PA	2009-01-30
												19				19	export	Mojú	PA	C.D.P. Vila do Conde		Barcarena	PA	2009-01-30
												18				18	export	Mojú	PA	C.D.P. Vila do Conde		Barcarena	PA	2009-01-30
2009-02-06	57	Venezuela	400	Puerto Cabello								19				19	export	Mojú	PA	C.D.P. Vila do Conde		Barcarena	PA	2009-02-05
												19				19	export	Mojú	PA	C.D.P. Vila do Conde		Barcarena	PA	2009-02-05
												19				19	export	Mojú	PA	C.D.P. Vila do Conde		Barcarena	PA	2009-02-05
												19				19	export	Mojú	PA	C.D.P. Vila do Conde		Barcarena	PA	2009-02-05
												19				19	export	Mojú	PA	C.D.P. Vila do Conde		Barcarena	PA	2009-02-05
												19				19	export	Mojú	PA	C.D.P. Vila do Conde		Barcarena	PA	2009-02-05
												19				19	export	Mojú	PA	C.D.P. Vila do Conde		Barcarena	PA	2009-02-05
												19				19	export	Mojú	PA	C.D.P. Vila do Conde		Barcarena	PA	2009-02-05
												19				19	export	Mojú	PA	C.D.P. Vila do Conde		Barcarena	PA	2009-02-05
												19				19	export	Mojú	PA	C.D.P. Vila do Conde		Barcarena	PA	2009-02-05
												19				19	export	Mojú	PA	C.D.P. Vila do Conde		Barcarena	PA	2009-02-05
												19				19	export	Mojú	PA	C.D.P. Vila do Conde		Barcarena	PA	2009-02-05
												19				19	export	Mojú	PA	C.D.P. Vila do Conde		Barcarena	PA	2009-02-05
												19				19	export	Mojú	PA	C.D.P. Vila do Conde		Barcarena	PA	2009-02-05
												19				19	export	Mojú	PA	C.D.P. Vila do Conde		Barcarena	PA	2009-02-05
												19				19	export	Mojú	PA	C.D.P. Vila do Conde		Barcarena	PA	2009-02-05
												19				19	export	Mojú	PA	C.D.P. Vila do Conde		Barcarena	PA	2009-02-05
										19						19	export	Mojú	PA	C.D.P. Vila do Conde		Barcarena	PA	2009-02-05
										19						19	export	Mojú	PA	C.D.P. Vila do Conde		Barcarena	PA	2009-02-05
										19						19	export	Mojú	PA	C.D.P. Vila do Conde		Barcarena	PA	2009-02-05
2009-02-06	58	Venezuela	500	Puerto Cabello								18				18	export	Mojú	PA	C.D.P. Vila do Conde		Barcarena	PA	2009-01-28
												19				19	export	Mojú	PA	C.D.P. Vila do Conde		Barcarena	PA	2009-01-28
												19				19	export	Mojú	PA	C.D.P. Vila do Conde		Barcarena	PA	2009-01-28
												19				19	export	Mojú	PA	C.D.P. Vila do Conde		Barcarena	PA	2009-01-28
												19				19	export	Mojú	PA	C.D.P. Vila do Conde		Barcarena	PA	2009-01-29
										19						19	export	Mojú	PA	C.D.P. Vila do Conde		Barcarena	PA	2009-01-29
										19						19	export	Mojú	PA	C.D.P. Vila do Conde		Barcarena	PA	2009-01-29
												18				18	export	Mojú	PA	C.D.P. Vila do Conde		Barcarena	PA	2009-01-29
												19				19	export	Mojú	PA	C.D.P. Vila do Conde		Barcarena	PA	2009-01-29
												19				19	export	Mojú	PA	C.D.P. Vila do Conde		Barcarena	PA	2009-01-29
												19				19	export	Mojú	PA	C.D.P. Vila do Conde		Barcarena	PA	2009-01-29
												19				19	export	Mojú	PA	C.D.P. Vila do Conde		Barcarena	PA	2009-01-29
										19						19	export	Mojú	PA	C.D.P. Vila do Conde		Barcarena	PA	2009-01-29
												19				19	export	Mojú	PA	C.D.P. Vila do Conde		Barcarena	PA	2009-01-29
												19				19	export	Mojú	PA	C.D.P. Vila do Conde		Barcarena	PA	2009-01-29
												19				19	export	Mojú	PA	C.D.P. Vila do Conde		Barcarena	PA	2009-01-29
												19				19	export	Mojú	PA	C.D.P. Vila do Conde		Barcarena	PA	2009-01-29
										19						19	export	Mojú	PA	C.D.P. Vila do Conde		Barcarena	PA	2009-01-29
												19				19	export	Mojú	PA	C.D.P. Vila do Conde		Barcarena	PA	2009-01-29
												19				19	export	Mojú	PA	C.D.P. Vila do Conde		Barcarena	PA	2009-01-29
												18				18	export	Mojú	PA	C.D.P. Vila do Conde		Barcarena	PA	2009-01-29
												18				18	export	Mojú	PA	C.D.P. Vila do Conde		Barcarena	PA	2009-01-29
												18				18	export	Mojú	PA	C.D.P. Vila do Conde		Barcarena	PA	2009-01-29
												19				19	export	Mojú	PA	C.D.P. Vila do Conde		Barcarena	PA	2009-01-29
										19						19	export	Mojú	PA	C.D.P. Vila do Conde		Barcarena	PA	2009-01-29
												19				19	export	Mojú	PA	C.D.P. Vila do Conde		Barcarena	PA	2009-01-29
										19						19	export	Mojú	PA	C.D.P. Vila do Conde		Barcarena	PA	2009-01-29
2009-02-06	59	Venezuela	500	Puerto Cabello								18				18	export	Mojú	PA	C.D.P. Vila do Conde		Barcarena	PA	2009-01-29
												19				19	export	Mojú	PA	C.D.P. Vila do Conde		Barcarena	PA	2009-01-29
												19				19	export	Mojú	PA	C.D.P. Vila do Conde		Barcarena	PA	2009-01-29
												19				19	export	Mojú	PA	C.D.P. Vila do Conde		Barcarena	PA	2009-01-29
												19				19	export	Mojú	PA	C.D.P. Vila do Conde		Barcarena	PA	2009-01-29
												19				19	export	Mojú	PA	C.D.P. Vila do Conde		Barcarena	PA	2009-01-29
												19				19	export	Mojú	PA	C.D.P. Vila do Conde		Barcarena	PA	2009-01-29
										19						19	export	Mojú	PA	C.D.P. Vila do Conde		Barcarena	PA	2009-01-29
										19						19	export	Mojú	PA	C.D.P. Vila do Conde		Barcarena	PA	2009-01-29
[truncated: 15,709 more rows]
