# Supplementary material for: Data on network of live cattle exports from Brazil
Source: Data Brief. 2018 Jun 22;19:1963–9. doi: 10.1016/j.dib.2018.06.059 (PMC6141264; doi:10.1016/j.dib.2018.06.059)
Supplement: Supplementary file 3 — Supplementary material [file mmc3.xlsx]

## Sheet: Venezuela
Veterinary Certificates for International Trade
Date	number	Destination country	Number of animals	Destiny port	State	M/12	F/12	M/13-24	F/13-24	M/25-36	F/25-36	M+ 36	F+ 36	M/+	F/+	Total	Journey origin			Travel destination			Date
																	Purpose	Municipality	State	Port of shipment of animals	Municipality	State
2009-01-22	36	Venezuela		Puerto cabello	PA					19						19	export	Mojú	PA	C.D.P. Vila do Conde	Barcarena	PA	2009-01-20
					PA							18				18	slaughter	Mojú	PA	C.D.P. Vila do Conde	Barcarena	PA	2009-01-19
					PA					19						19	export	Mojú	PA	C.D.P. Vila do Conde	Barcarena	PA	2009-01-20
					PA							19				19	export	Mojú	PA	C.D.P. Vila do Conde	Barcarena	PA	2009-01-20
					PA					19						19	slaughter	Mojú	PA	C.D.P. Vila do Conde	Barcarena	PA	2009-01-17
					PA							38				38	export	Mojú	PA	C.D.P. Vila do Conde	Barcarena	PA	2009-01-20
					PA					40						40	export	Mojú	PA	C.D.P. Vila do Conde	Barcarena	PA	2009-01-20
					PA							18				18	slaughter	Mojú	PA	C.D.P. Vila do Conde	Barcarena	PA	2009-01-19
					PA							18				18	slaughter	Mojú	PA	C.D.P. Vila do Conde	Barcarena	PA	2009-01-19
					PA							18				18	slaughter	Mojú	PA	C.D.P. Vila do Conde	Barcarena	PA	2009-01-19
					PA							18				18	slaughter	Mojú	PA	C.D.P. Vila do Conde	Barcarena	PA	2009-01-17
					PA							18				18	slaughter	Mojú	PA	C.D.P. Vila do Conde	Barcarena	PA	2009-01-19
					PA							18				18	slaughter	Mojú	PA	C.D.P. Vila do Conde	Barcarena	PA	2009-01-19
					PA							18				18	slaughter	Mojú	PA	C.D.P. Vila do Conde	Barcarena	PA	2009-01-19
					PA							18				18	slaughter	Mojú	PA	C.D.P. Vila do Conde	Barcarena	PA	2009-01-18
					PA							18				18	slaughter	Mojú	PA	C.D.P. Vila do Conde	Barcarena	PA	2009-01-19
					PA							18				18	slaughter	Mojú	PA	C.D.P. Vila do Conde	Barcarena	PA	2009-01-19
					PA							18				18	slaughter	Mojú	PA	C.D.P. Vila do Conde	Barcarena	PA	2009-01-19
					PA							18				18	slaughter	Mojú	PA	C.D.P. Vila do Conde	Barcarena	PA	2009-01-19
					PA							18				18	slaughter	Mojú	PA	C.D.P. Vila do Conde	Barcarena	PA	2009-01-19
					PA							18				18	slaughter	Mojú	PA	C.D.P. Vila do Conde	Barcarena	PA	2009-01-19
					PA							18				18	slaughter	Mojú	PA	C.D.P. Vila do Conde	Barcarena	PA	2009-01-19
					PA							18				18	slaughter	Mojú	PA	C.D.P. Vila do Conde	Barcarena	PA	2009-01-19
					PA							18				18	slaughter	Mojú	PA	C.D.P. Vila do Conde	Barcarena	PA	2009-01-19
					PA							18				18	slaughter	Mojú	PA	C.D.P. Vila do Conde	Barcarena	PA	2009-01-20
					PA					29						29	export	Mojú	PA	C.D.P. Vila do Conde	Barcarena	PA	2009-01-20
					PA							29				29	slaughter	Mojú	PA	C.D.P. Vila do Conde	Barcarena	PA	2009-01-19
					PA							18				18	export	Mojú	PA	C.D.P. Vila do Conde	Barcarena	PA	2009-01-21
					PA							18				18	export	Mojú	PA	C.D.P. Vila do Conde	Barcarena	PA	2009-01-21
					PA							18				18	export	Mojú	PA	C.D.P. Vila do Conde	Barcarena	PA	2009-01-21
					PA							18				18	export	Mojú	PA	C.D.P. Vila do Conde	Barcarena	PA	2009-01-21
					PA					29						29	export	Mojú	PA	C.D.P. Vila do Conde	Barcarena	PA	2009-01-20
					PA							18				18	export	Mojú	PA	C.D.P. Vila do Conde	Barcarena	PA	2009-01-21
					PA							29				29	export	Mojú	PA	C.D.P. Vila do Conde	Barcarena	PA	2009-01-21
					PA							18				18	slaughter	Mojú	PA	C.D.P. Vila do Conde	Barcarena	PA	2009-01-17
					PA							18				18	export	Mojú	PA	C.D.P. Vila do Conde	Barcarena	PA	2009-01-20
					PA							18				18	export	Mojú	PA	C.D.P. Vila do Conde	Barcarena	PA	2009-01-20
					PA							29				29	slaughter	Mojú	PA	C.D.P. Vila do Conde	Barcarena	PA	2009-01-17
					PA							18				18	slaughter	Mojú	PA	C.D.P. Vila do Conde	Barcarena	PA	2009-01-19
					PA							29				29	slaughter	Mojú	PA	C.D.P. Vila do Conde	Barcarena	PA	2009-01-19
					PA							29				29	slaughter	Mojú	PA	C.D.P. Vila do Conde	Barcarena	PA	2009-01-17
					PA							29				29	slaughter	Mojú	PA	C.D.P. Vila do Conde	Barcarena	PA	2009-01-19
					PA							18				18	slaughter	Mojú	PA	C.D.P. Vila do Conde	Barcarena	PA	2009-01-17
					PA							18				18	export	Mojú	PA	C.D.P. Vila do Conde	Barcarena	PA	2009-01-20
					PA							18				18	export	Mojú	PA	C.D.P. Vila do Conde	Barcarena	PA	2009-01-20
					PA							18				18	export	Mojú	PA	C.D.P. Vila do Conde	Barcarena	PA	2009-01-19
					PA							18				18	export	Mojú	PA	C.D.P. Vila do Conde	Barcarena	PA	2009-01-20
					PA					29						29	export	Mojú	PA	C.D.P. Vila do Conde	Barcarena	PA	2009-01-20
2009-01-22	35	Venezuela		Puerto cabello	PA							3				3	slaughter	Goiânesia do Pará	PA	C.D.P. Vila do Conde	Barcarena	PA	2009-01-09
					PA							29				29	export	Mojú	PA	C.D.P. Vila do Conde	Barcarena	PA	2009-01-22
					PA							29				29	export	Mojú	PA	C.D.P. Vila do Conde	Barcarena	PA	2009-01-22
					PA							18				18	export	Mojú	PA	C.D.P. Vila do Conde	Barcarena	PA	2009-01-22
					PA							18				18	export	Mojú	PA	C.D.P. Vila do Conde	Barcarena	PA	2009-01-22
					PA							18				18	export	Mojú	PA	C.D.P. Vila do Conde	Barcarena	PA	2009-01-22
					PA							18				18	export	Mojú	PA	C.D.P. Vila do Conde	Barcarena	PA	2009-01-22
					PA							29				29	export	Mojú	PA	C.D.P. Vila do Conde	Barcarena	PA	2009-01-22
					PA							18				18	export	Mojú	PA	C.D.P. Vila do Conde	Barcarena	PA	2009-01-22
					PA							29				29	export	Mojú	PA	C.D.P. Vila do Conde	Barcarena	PA	2009-01-22
					PA							29				29	export	Mojú	PA	C.D.P. Vila do Conde	Barcarena	PA	2009-01-22
					PA							18				18	export	Mojú	PA	C.D.P. Vila do Conde	Barcarena	PA	2009-01-22
					PA							18				18	export	Mojú	PA	C.D.P. Vila do Conde	Barcarena	PA	2009-01-22
					PA							18				18	export	Mojú	PA	C.D.P. Vila do Conde	Barcarena	PA	2009-01-22
					PA							18				18	export	Mojú	PA	C.D.P. Vila do Conde	Barcarena	PA	2009-01-22
					PA					19						19	slaughter	Mojú	PA	C.D.P. Vila do Conde	Barcarena	PA	2009-01-19
					PA							18				18	export	Mojú	PA	C.D.P. Vila do Conde	Barcarena	PA	2009-01-22
					PA					19						19	slaughter	Mojú	PA	C.D.P. Vila do Conde	Barcarena	PA	2009-01-19
					PA							19				19	export	Mojú	PA	C.D.P. Vila do Conde	Barcarena	PA	2009-01-20
					PA							18				18	export	Mojú	PA	C.D.P. Vila do Conde	Barcarena	PA	2009-01-22
					PA							17				17	export	Mojú	PA	C.D.P. Vila do Conde	Barcarena	PA	2009-01-22
					PA							17				17	export	Mojú	PA	C.D.P. Vila do Conde	Barcarena	PA	2009-01-22
					PA							19				19	export	Mojú	PA	C.D.P. Vila do Conde	Barcarena	PA	2009-01-20
					PA				2							2	export	Mojú	PA	C.D.P. Vila do Conde	Barcarena	PA	2009-01-20
					PA							19				19	export	Mojú	PA	C.D.P. Vila do Conde	Barcarena	PA	2009-01-20
					PA							19				19	slaughter	Mojú	PA	C.D.P. Vila do Conde	Barcarena	PA	2009-01-19
					PA						1	18				19	slaughter	Mojú	PA	C.D.P. Vila do Conde	Barcarena	PA	2009-01-18
					PA							19				19	slaughter	Mojú	PA	C.D.P. Vila do Conde	Barcarena	PA	2009-01-19
					PA							29				29	slaughter	Mojú	PA	C.D.P. Vila do Conde	Barcarena	PA	2009-01-19
					PA							19				19	slaughter	Mojú	PA	C.D.P. Vila do Conde	Barcarena	PA	2009-01-19
					PA					19						19	slaughter	Mojú	PA	C.D.P. Vila do Conde	Barcarena	PA	2009-01-17
					PA							29				29	slaughter	Mojú	PA	C.D.P. Vila do Conde	Barcarena	PA	2009-01-19
					PA					19						19	slaughter	Mojú	PA	C.D.P. Vila do Conde	Barcarena	PA	2009-01-19
					PA					20						20	slaughter	Mojú	PA	C.D.P. Vila do Conde	Barcarena	PA	2009-01-20
					PA							18				18	slaughter	Mojú	PA	C.D.P. Vila do Conde	Barcarena	PA	2009-01-19
					PA							18				18	slaughter	Mojú	PA	C.D.P. Vila do Conde	Barcarena	PA	2009-01-19
					PA							29				29	slaughter	Mojú	PA	C.D.P. Vila do Conde	Barcarena	PA	2009-01-19
					PA							18				18	export	Mojú	PA	C.D.P. Vila do Conde	Barcarena	PA	nt
					PA							18				18	slaughter	Mojú	PA	C.D.P. Vila do Conde	Barcarena	PA	2009-01-19
					PA					19						19	slaughter	Mojú	PA	C.D.P. Vila do Conde	Barcarena	PA	2009-01-20
2009-01-23	33	Venezuela		Puerto cabello	PA							45				45	export	Abaetetuba	PA	C.D.P. Vila do Conde	Barcarena	PA	2009-01-16
					PA					45						45	export	Abaetetuba	PA	C.D.P. Vila do Conde	Barcarena	PA	2009-01-20
					PA					45						45	export	Abaetetuba	PA	C.D.P. Vila do Conde	Barcarena	PA	2009-01-20
					PA					45						45	export	Abaetetuba	PA	C.D.P. Vila do Conde	Barcarena	PA	2009-01-20
					PA					45						45	export	Abaetetuba	PA	C.D.P. Vila do Conde	Barcarena	PA	2009-01-20
					PA					45						45	export	Abaetetuba	PA	C.D.P. Vila do Conde	Barcarena	PA	2009-01-20
					PA					45						45	export	Abaetetuba	PA	C.D.P. Vila do Conde	Barcarena	PA	2009-01-20
					PA					45						45	export	Abaetetuba	PA	C.D.P. Vila do Conde	Barcarena	PA	2009-01-20
					PA					45						45	export	Abaetetuba	PA	C.D.P. Vila do Conde	Barcarena	PA	2009-01-20
					PA							45				45	export	Abaetetuba	PA	C.D.P. Vila do Conde	Barcarena	PA	2009-01-21
					PA							45				45	export	Abaetetuba	PA	C.D.P. Vila do Conde	Barcarena	PA	2009-01-21
					PA							19				19	export	Abaetetuba	PA	C.D.P. Vila do Conde	Barcarena	PA	2009-01-21
					PA							19				19	export	Abaetetuba	PA	C.D.P. Vila do Conde	Barcarena	PA	2009-01-21
					PA					19						19	export	Abaetetuba	PA	C.D.P. Vila do Conde	Barcarena	PA	2009-01-21
					PA					18						18	export	Abaetetuba	PA	C.D.P. Vila do Conde	Barcarena	PA	2009-01-21
					PA							18				18	export	Abaetetuba	PA	C.D.P. Vila do Conde	Barcarena	PA	2009-01-21
					PA							18				18	export	Abaetetuba	PA	C.D.P. Vila do Conde	Barcarena	PA	2009-01-21
					PA							18				18	export	Abaetetuba	PA	C.D.P. Vila do Conde	Barcarena	PA	2009-01-21
					PA							18				18	export	Abaetetuba	PA	C.D.P. Vila do Conde	Barcarena	PA	2009-01-21
					PA					18						18	export	Abaetetuba	PA	C.D.P. Vila do Conde	Barcarena	PA	2009-01-21
					PA					18						18	export	Abaetetuba	PA	C.D.P. Vila do Conde	Barcarena	PA	2009-01-21
					PA							18				18	export	Abaetetuba	PA	C.D.P. Vila do Conde	Barcarena	PA	2009-01-21
					PA					18						18	export	Abaetetuba	PA	C.D.P. Vila do Conde	Barcarena	PA	2009-01-21
					PA							19				19	export	Abaetetuba	PA	C.D.P. Vila do Conde	Barcarena	PA	2009-01-21
					PA							19				19	export	Abaetetuba	PA	C.D.P. Vila do Conde	Barcarena	PA	2009-01-21
					PA							19				19	export	Abaetetuba	PA	C.D.P. Vila do Conde	Barcarena	PA	2009-01-21
					PA							19				19	export	Abaetetuba	PA	C.D.P. Vila do Conde	Barcarena	PA	2009-01-21
					PA							19				19	export	Abaetetuba	PA	C.D.P. Vila do Conde	Barcarena	PA	2009-01-21
					PA					19						19	export	Abaetetuba	PA	C.D.P. Vila do Conde	Barcarena	PA	2009-01-21
					PA							19				19	export	Abaetetuba	PA	C.D.P. Vila do Conde	Barcarena	PA	2009-01-21
					PA							19				19	export	Abaetetuba	PA	C.D.P. Vila do Conde	Barcarena	PA	2009-01-21
					PA							19				19	export	Abaetetuba	PA	C.D.P. Vila do Conde	Barcarena	PA	2009-01-21
								19								19	export	Abaetetuba	PA	C.D.P. Vila do Conde	Barcarena	PA	2009-01-21
										19						19	export	Abaetetuba	PA	C.D.P. Vila do Conde	Barcarena	PA	2009-01-21
										19						19	export	Abaetetuba	PA	C.D.P. Vila do Conde	Barcarena	PA	2009-01-21
										19						19	export	Abaetetuba	PA	C.D.P. Vila do Conde	Barcarena	PA	2009-01-21
												19				19	export	Abaetetuba	PA	C.D.P. Vila do Conde	Barcarena	PA	2009-01-21
												19				19	export	Abaetetuba	PA	C.D.P. Vila do Conde	Barcarena	PA	2009-01-21
												19				19	export	Abaetetuba	PA	C.D.P. Vila do Conde	Barcarena	PA	2009-01-21
								19								19	export	Abaetetuba	PA	C.D.P. Vila do Conde	Barcarena	PA	2009-01-21
												19				19	export	Abaetetuba	PA	C.D.P. Vila do Conde	Barcarena	PA	2009-01-21
										19						19	export	Abaetetuba	PA	C.D.P. Vila do Conde	Barcarena	PA	2009-01-21
										19						19	export	Abaetetuba	PA	C.D.P. Vila do Conde	Barcarena	PA	2009-01-21
												19				19	export	Abaetetuba	PA	C.D.P. Vila do Conde	Barcarena	PA	2009-01-21
										19						19	export	Abaetetuba	PA	C.D.P. Vila do Conde	Barcarena	PA	2009-01-21
												19				19	export	Abaetetuba	PA	C.D.P. Vila do Conde	Barcarena	PA	2009-01-21
										19						19	export	Abaetetuba	PA	C.D.P. Vila do Conde	Barcarena	PA	2009-01-21
												19				19	slaughter	São Miguel do Guama	PA	C.D.P. Vila do Conde	Barcarena	PA	2009-01-22
												19				19	slaughter	São Miguel do Guama	PA	C.D.P. Vila do Conde	Barcarena	PA	2009-01-22
										19						19	export	Paragominas	PA	C.D.P. Vila do Conde	Barcarena	PA	2009-01-22
								19								19	export	Bom Jesus	PA	C.D.P. Vila do Conde	Barcarena	PA	2009-01-22
										2		17				19	export	Bom Jesus	PA	C.D.P. Vila do Conde	Barcarena	PA	2009-01-22
										19						19	export	Bom Jesus	PA	C.D.P. Vila do Conde	Barcarena	PA	2009-01-22
										19						19	export	Bom Jesus	PA	C.D.P. Vila do Conde	Barcarena	PA	2009-01-22
										19						19	export	Bom Jesus	PA	C.D.P. Vila do Conde	Barcarena	PA	2009-01-22
										19						19	export	Bom Jesus	PA	C.D.P. Vila do Conde	Barcarena	PA	2009-01-22
										19						19	slaughter	Pacajá	PA	0	Barcarena	PA	2009-01-06
												19				19	slaughter	Novo Repartimento	PA	C.D.P. Vila do Conde	Barcarena	PA	2009-01-16
												19				19	slaughter	Novo Repartimento	PA	C.D.P. Vila do Conde	Barcarena	PA	2009-01-16
												19				19	slaughter	Pacajá	PA	C.D.P. Vila do Conde	Barcarena	PA	2009-01-20
												19				19	slaughter	Breu Branco	PA	C.D.P. Vila do Conde	Barcarena	PA	2009-01-16
												19				19	slaughter	Breu Branco	PA	C.D.P. Vila do Conde	Barcarena	PA	2009-01-21
2009-01-23	34	Venezuela		Puerto cabello								4				4	export	Mojú	PA	C.D.P. Vila do Conde	Barcarena	PA	2009-01-16
												18				18	export	Mojú	PA	C.D.P. Vila do Conde	Barcarena	PA	2009-01-19
										18						18	export	Mojú	PA	C.D.P. Vila do Conde	Barcarena	PA	2009-01-19
												18				18	export	Mojú	PA	C.D.P. Vila do Conde	Barcarena	PA	2009-01-19
												18				18	export	Mojú	PA	C.D.P. Vila do Conde	Barcarena	PA	2009-01-19
												18				18	export	Mojú	PA	C.D.P. Vila do Conde	Barcarena	PA	2009-01-19
												18				18	export	Mojú	PA	C.D.P. Vila do Conde	Barcarena	PA	2009-01-19
												18				18	export	Mojú	PA	C.D.P. Vila do Conde	Barcarena	PA	2009-01-19
												18				18	export	Mojú	PA	C.D.P. Vila do Conde	Barcarena	PA	2009-01-19
												18				18	export	Mojú	PA	C.D.P. Vila do Conde	Barcarena	PA	2009-01-19
												18				18	export	Mojú	PA	C.D.P. Vila do Conde	Barcarena	PA	2009-01-19
												20				20	export	Mojú	PA	C.D.P. Vila do Conde	Barcarena	PA	2009-01-19
												18				18	export	Mojú	PA	C.D.P. Vila do Conde	Barcarena	PA	2009-01-19
												18				18	export	Mojú	PA	C.D.P. Vila do Conde	Barcarena	PA	2009-01-19
												18				18	export	Mojú	PA	C.D.P. Vila do Conde	Barcarena	PA	2009-01-19
												18				18	export	Mojú	PA	C.D.P. Vila do Conde	Barcarena	PA	2009-01-19
												18				18	export	Mojú	PA	C.D.P. Vila do Conde	Barcarena	PA	2009-01-19
												18				18	export	Mojú	PA	C.D.P. Vila do Conde	Barcarena	PA	2009-01-19
												18				18	export	Mojú	PA	C.D.P. Vila do Conde	Barcarena	PA	2009-01-19
												18				18	export	Mojú	PA	C.D.P. Vila do Conde	Barcarena	PA	2009-01-19
												18				18	export	Mojú	PA	C.D.P. Vila do Conde	Barcarena	PA	2009-01-19
												18				18	export	Mojú	PA	C.D.P. Vila do Conde	Barcarena	PA	2009-01-19
												20				20	export	Mojú	PA	C.D.P. Vila do Conde	Barcarena	PA	2009-01-19
												19				19	export	Mojú	PA	C.D.P. Vila do Conde	Barcarena	PA	2009-01-19
												18				18	export	Mojú	PA	C.D.P. Vila do Conde	Barcarena	PA	2009-01-19
												18				18	export	Mojú	PA	C.D.P. Vila do Conde	Barcarena	PA	2009-01-19
										19						19	export	Mojú	PA	C.D.P. Vila do Conde	Barcarena	PA	2009-01-19
												19				19	export	Mojú	PA	C.D.P. Vila do Conde	Barcarena	PA	2009-01-19
												19				19	export	Mojú	PA	C.D.P. Vila do Conde	Barcarena	PA	2009-01-19
										19						19	export	Mojú	PA	C.D.P. Vila do Conde	Barcarena	PA	2009-01-19
												18				18	export	Mojú	PA	C.D.P. Vila do Conde	Barcarena	PA	2009-01-19
												19				19	export	Mojú	PA	C.D.P. Vila do Conde	Barcarena	PA	2009-01-19
												19				19	export	Mojú	PA	C.D.P. Vila do Conde	Barcarena	PA	2009-01-19
												19				19	export	Mojú	PA	C.D.P. Vila do Conde	Barcarena	PA	2009-01-19
												19				19	export	Mojú	PA	C.D.P. Vila do Conde	Barcarena	PA	2009-01-19
												19				19	export	Mojú	PA	C.D.P. Vila do Conde	Barcarena	PA	2009-01-19
												19				19	export	Mojú	PA	C.D.P. Vila do Conde	Barcarena	PA	2009-01-19
												19				19	export	Mojú	PA	C.D.P. Vila do Conde	Barcarena	PA	2009-01-19
												19				19	export	Mojú	PA	C.D.P. Vila do Conde	Barcarena	PA	2009-01-19
												19				19	export	Mojú	PA	C.D.P. Vila do Conde	Barcarena	PA	2009-01-19
												18				18	export	Mojú	PA	C.D.P. Vila do Conde	Barcarena	PA	2009-01-19
												18				18	export	Mojú	PA	C.D.P. Vila do Conde	Barcarena	PA	2009-01-19
												18				18	export	Mojú	PA	C.D.P. Vila do Conde	Barcarena	PA	2009-01-19
												18				18	export	Mojú	PA	C.D.P. Vila do Conde	Barcarena	PA	2009-01-19
												18				18	export	Mojú	PA	C.D.P. Vila do Conde	Barcarena	PA	2009-01-19
												18				18	export	Mojú	PA	C.D.P. Vila do Conde	Barcarena	PA	2009-01-19
												18				18	export	Mojú	PA	C.D.P. Vila do Conde	Barcarena	PA	2009-01-19
										19						19	export	Mojú	PA	C.D.P. Vila do Conde	Barcarena	PA	2009-01-19
										19						19	export	Mojú	PA	C.D.P. Vila do Conde	Barcarena	PA	2009-01-19
										19						19	export	Mojú	PA	C.D.P. Vila do Conde	Barcarena	PA	2009-01-19
										19						19	export	Mojú	PA	C.D.P. Vila do Conde	Barcarena	PA	2009-01-22
										19						19	export	Mojú	PA	C.D.P. Vila do Conde	Barcarena	PA	2009-01-22
										19						19	export	Mojú	PA	C.D.P. Vila do Conde	Barcarena	PA	2009-01-22
												19				19	export	Mojú	PA	C.D.P. Vila do Conde	Barcarena	PA	2009-01-22
										19						19	export	Mojú	PA	C.D.P. Vila do Conde	Barcarena	PA	2009-01-22
												19				19	export	Mojú	PA	C.D.P. Vila do Conde	Barcarena	PA	2009-01-22
										19						19	export	Mojú	PA	C.D.P. Vila do Conde	Barcarena	PA	2009-01-22
												19				19	export	Mojú	PA	C.D.P. Vila do Conde	Barcarena	PA	2009-01-22
												19				19	export	Mojú	PA	C.D.P. Vila do Conde	Barcarena	PA	2009-01-22
										19						19	export	Mojú	PA	C.D.P. Vila do Conde	Barcarena	PA	2009-01-22
												19				19	export	Mojú	PA	C.D.P. Vila do Conde	Barcarena	PA	2009-01-22
												18				18	export	Mojú	PA	C.D.P. Vila do Conde	Barcarena	PA	2009-01-22
										19						19	export	Mojú	PA	C.D.P. Vila do Conde	Barcarena	PA	2009-01-22
												18				18	export	Mojú	PA	C.D.P. Vila do Conde	Barcarena	PA	2009-01-22
												19				19	export	Mojú	PA	C.D.P. Vila do Conde	Barcarena	PA	2009-01-22
										19						19	export	Mojú	PA	C.D.P. Vila do Conde	Barcarena	PA	2009-01-22
												19				19	export	Mojú	PA	C.D.P. Vila do Conde	Barcarena	PA	2009-01-22
										19						19	export	Mojú	PA	C.D.P. Vila do Conde	Barcarena	PA	2009-01-22
												19				19	export	Mojú	PA	C.D.P. Vila do Conde	Barcarena	PA	2009-01-22
										19						19	export	Mojú	PA	C.D.P. Vila do Conde	Barcarena	PA	2009-01-22
										18						18	export	Mojú	PA	C.D.P. Vila do Conde	Barcarena	PA	2009-01-22
										18						18	export	Mojú	PA	C.D.P. Vila do Conde	Barcarena	PA	2009-01-22
										19						19	export	Mojú	PA	C.D.P. Vila do Conde	Barcarena	PA	2009-01-22
												19				19	export	Mojú	PA	C.D.P. Vila do Conde	Barcarena	PA	2009-01-22
										19						19	export	Tailândia	PA	C.D.P. Vila do Conde	Barcarena	PA	2009-01-22
										19						19	export	Tailândia	PA	C.D.P. Vila do Conde	Barcarena	PA	2009-01-22
										19						19	export	Paragominas	PA	C.D.P. Vila do Conde	Barcarena	PA	2009-01-22
2009-01-21	31	Venezuela		Puerto cabello								19				19	slaughter	Tomé - Açu	PA	C.D.P. Vila do Conde	Barcarena	PA	2009-01-20
										19						19	slaughter	Tomé - Açu	PA	C.D.P. Vila do Conde	Barcarena	PA	2009-01-20
										19						19	slaughter	Tomé - Açu	PA	C.D.P. Vila do Conde	Barcarena	PA	2009-01-20
										19						19	slaughter	Tomé - Açu	PA	C.D.P. Vila do Conde	Barcarena	PA	2009-01-20
										28						28	slaughter	Tomé - Açu	PA	C.D.P. Vila do Conde	Barcarena	PA	2009-01-20
										28						28	slaughter	Tomé - Açu	PA	C.D.P. Vila do Conde	Barcarena	PA	2009-01-20
												20				20	export	Igarapé - Mirin	PA	C.D.P. Vila do Conde	Barcarena	PA	2009-01-21
										19						19	export	Mojú	PA	C.D.P. Vila do Conde	Barcarena	PA	2009-01-15
										19						19	export	Mojú	PA	C.D.P. Vila do Conde	Barcarena	PA	2009-01-15
												19				19	export	Mojú	PA	C.D.P. Vila do Conde	Barcarena	PA	2009-01-15
												19				19	export	Mojú	PA	C.D.P. Vila do Conde	Barcarena	PA	2009-01-15
										19						19	export	Mojú	PA	C.D.P. Vila do Conde	Barcarena	PA	2009-01-19
										19						19	export	Mojú	PA	C.D.P. Vila do Conde	Barcarena	PA	2009-01-19
										19						19	export	Mojú	PA	C.D.P. Vila do Conde	Barcarena	PA	2009-01-19
										19						19	export	Mojú	PA	C.D.P. Vila do Conde	Barcarena	PA	2009-01-19
										19						19	export	Mojú	PA	C.D.P. Vila do Conde	Barcarena	PA	2009-01-19
												19				19	export	Paragominas	PA	C.D.P. Vila do Conde	Barcarena	PA	2009-01-19
												19				19	export	Paragominas	PA	C.D.P. Vila do Conde	Barcarena	PA	2009-01-19
												19				19	export	Paragominas	PA	C.D.P. Vila do Conde	Barcarena	PA	2009-01-19
												19				19	export	Jacundá	PA	C.D.P. Vila do Conde	Barcarena	PA	2009-01-22
												19				19	export	Jacundá	PA	C.D.P. Vila do Conde	Barcarena	PA	2009-01-22
												19				19	export	Paragominas	PA	C.D.P. Vila do Conde	Barcarena	PA	2009-01-19
										19						19	export	Paragominas	PA	C.D.P. Vila do Conde	Barcarena	PA	2009-01-25
										19						19	export	Paragominas	PA	C.D.P. Vila do Conde	Barcarena	PA	2009-01-25
										19						19	export	Ipixuna	PA	C.D.P. Vila do Conde	Barcarena	PA	2009-01-20
												19				19	export	Jacundá	PA	C.D.P. Vila do Conde	Barcarena	PA	2009-01-22
												19				19	export	Jacundá	PA	C.D.P. Vila do Conde	Barcarena	PA	2009-01-19
2009-01-06	1	Venezuela		Puerto cabello						19						19	export	Mojú	PA	C.D.P. Vila do Conde	Barcarena	PA	2009-01-05
												19				19	export	Abaetetuba	PA	C.D.P. Vila do Conde	Barcarena	PA	2009-01-05
												19				19	export	Abaetetuba	PA	C.D.P. Vila do Conde	Barcarena	PA	2009-01-05
												19				19	export	Abaetetuba	PA	C.D.P. Vila do Conde	Barcarena	PA	2009-01-05
												19				19	export	Abaetetuba	PA	C.D.P. Vila do Conde	Barcarena	PA	2009-01-05
												19				19	export	Abaetetuba	PA	C.D.P. Vila do Conde	Barcarena	PA	2009-01-05
												19				19	export	Abaetetuba	PA	C.D.P. Vila do Conde	Barcarena	PA	2009-01-05
												19				19	export	Abaetetuba	PA	C.D.P. Vila do Conde	Barcarena	PA	2009-01-05
												19				19	export	Abaetetuba	PA	C.D.P. Vila do Conde	Barcarena	PA	2009-01-05
												19				19	export	Abaetetuba	PA	C.D.P. Vila do Conde	Barcarena	PA	2009-01-05
												19				19	export	Abaetetuba	PA	C.D.P. Vila do Conde	Barcarena	PA	2009-01-05
												19				19	export	Abaetetuba	PA	C.D.P. Vila do Conde	Barcarena	PA	2009-01-05
												19				19	export	Abaetetuba	PA	C.D.P. Vila do Conde	Barcarena	PA	2009-01-05
												19				19	export	Abaetetuba	PA	C.D.P. Vila do Conde	Barcarena	PA	2009-01-05
												19				19	export	Abaetetuba	PA	C.D.P. Vila do Conde	Barcarena	PA	2009-01-05
												19				19	export	Abaetetuba	PA	C.D.P. Vila do Conde	Barcarena	PA	2009-01-05
												19				19	export	Abaetetuba	PA	C.D.P. Vila do Conde	Barcarena	PA	2009-01-05
												19				19	export	Abaetetuba	PA	C.D.P. Vila do Conde	Barcarena	PA	2009-01-05
												19				19	export	Abaetetuba	PA	C.D.P. Vila do Conde	Barcarena	PA	2009-01-05
												19				19	export	Abaetetuba	PA	C.D.P. Vila do Conde	Barcarena	PA	2009-01-05
												19				19	export	Abaetetuba	PA	C.D.P. Vila do Conde	Barcarena	PA	2009-01-05
												19				19	export	Abaetetuba	PA	C.D.P. Vila do Conde	Barcarena	PA	2009-01-05
												19				19	export	Abaetetuba	PA	C.D.P. Vila do Conde	Barcarena	PA	2009-01-05
												19				19	export	Abaetetuba	PA	C.D.P. Vila do Conde	Barcarena	PA	2009-01-05
												19				19	export	Abaetetuba	PA	C.D.P. Vila do Conde	Barcarena	PA	2009-01-05
												19				19	export	Abaetetuba	PA	C.D.P. Vila do Conde	Barcarena	PA	2009-01-05
2009-01-21	30	Venezuela		Puerto cabello								19				19	export	Jacundá	PA	C.D.P. Vila do Conde	Barcarena	PA	2009-01-19
										19						19	export	Jacundá	PA	C.D.P. Vila do Conde	Barcarena	PA	2009-01-19
												20				20	export	Igarapé - Mirin	PA	C.D.P. Vila do Conde	Barcarena	PA	2009-01-21
												19				19	export	Santa Izabel do Pará	PA	C.D.P. Vila do Conde	Barcarena	PA	2009-01-21
										19						19	export	Mojú	PA	C.D.P. Vila do Conde	Barcarena	PA	2009-01-19
										19						19	export	Mojú	PA	C.D.P. Vila do Conde	Barcarena	PA	2009-01-19
										20						20	export	São Domingos do Araguaia	PA	C.D.P. Vila do Conde	Barcarena	PA	2009-01-19
										20						20	export	São Domingos do Araguaia	PA	C.D.P. Vila do Conde	Barcarena	PA	2009-01-19
										20						20	export	São Domingos do Araguaia	PA	C.D.P. Vila do Conde	Barcarena	PA	2009-01-19
										20						20	export	São Domingos do Araguaia	PA	C.D.P. Vila do Conde	Barcarena	PA	2009-01-19
								20								20	export	Igarapé - Mirin	PA	C.D.P. Vila do Conde	Barcarena	PA	2009-01-20
										19						19	export	Jacundá	PA	C.D.P. Vila do Conde	Barcarena	PA	2009-01-19
												20				20	export	Igarapé - Mirin	PA	C.D.P. Vila do Conde	Barcarena	PA	2009-01-21
										19						19	export	Jacundá	PA	C.D.P. Vila do Conde	Barcarena	PA	2009-01-19
												20				20	export	Igarapé - Mirin	PA	C.D.P. Vila do Conde	Barcarena	PA	2009-01-21
												20				20	export	Igarapé - Mirin	PA	C.D.P. Vila do Conde	Barcarena	PA	2009-01-21
												20				20	export	Igarapé - Mirin	PA	C.D.P. Vila do Conde	Barcarena	PA	2009-01-21
												20				20	export	Igarapé - Mirin	PA	C.D.P. Vila do Conde	Barcarena	PA	2009-01-21
												20				20	export	Igarapé - Mirin	PA	C.D.P. Vila do Conde	Barcarena	PA	2009-01-21
										19						19	export	Jacundá	PA	C.D.P. Vila do Conde	Barcarena	PA	2009-01-19
												19				19	export	Igarapé - Mirin	PA	C.D.P. Vila do Conde	Barcarena	PA	2009-01-20
										19						19	export	Igarapé - Mirin	PA	C.D.P. Vila do Conde	Barcarena	PA	2009-01-20
										19						19	export	Igarapé - Mirin	PA	C.D.P. Vila do Conde	Barcarena	PA	2009-01-20
												20				20	export	Igarapé - Mirin	PA	C.D.P. Vila do Conde	Barcarena	PA	2009-01-20
										20						20	export	Igarapé - Mirin	PA	C.D.P. Vila do Conde	Barcarena	PA	2009-01-20
												19				19	export	Igarapé - Mirin	PA	C.D.P. Vila do Conde	Barcarena	PA	2009-01-21
2009-02-19	27	Venezuela		Puerto cabello								10				10	export	Igarapé - Mirin	PA	C.D.P. Vila do Conde	Barcarena	PA	2009-03-20
												19				19	export	Igarapé - Mirin	PA	C.D.P. Vila do Conde	Barcarena	PA	2009-02-13
												19				19	export	Igarapé - Mirin	PA	C.D.P. Vila do Conde	Barcarena	PA	2009-02-13
												19				19	export	Igarapé - Mirin	PA	C.D.P. Vila do Conde	Barcarena	PA	2009-02-13
												19				19	export	Igarapé - Mirin	PA	C.D.P. Vila do Conde	Barcarena	PA	2009-02-13
												19				19	export	Igarapé - Mirin	PA	C.D.P. Vila do Conde	Barcarena	PA	2009-02-13
										28						28	slaughter	Ulianópolis	PA	C.D.P. Vila do Conde	Barcarena	PA	2009-02-19
										19						19	export	Santa Izabel do Pará	PA	C.D.P. Vila do Conde	Barcarena	PA	2009-02-20
												19				19	export	Santa Izabel do Pará	PA	C.D.P. Vila do Conde	Barcarena	PA	2009-02-20
												19				19	export	Santa Izabel do Pará	PA	C.D.P. Vila do Conde	Barcarena	PA	2009-02-20
										28						28	slaughter	Ulianópolis	PA	C.D.P. Vila do Conde	Barcarena	PA	2009-02-19
										19						19	export	Igarapé - Mirin	PA	C.D.P. Vila do Conde	Barcarena	PA	2009-02-13
										18						18	export	Santa Izabel do Pará	PA	C.D.P. Vila do Conde	Barcarena	PA	2009-02-20
												19				19	export	Santa Izabel do Pará	PA	C.D.P. Vila do Conde	Barcarena	PA	2009-02-20
												19				19	export	Igarapé - Mirin	PA	C.D.P. Vila do Conde	Barcarena	PA	2009-02-13
												19				19	export	Igarapé - Mirin	PA	C.D.P. Vila do Conde	Barcarena	PA	2009-02-13
												19				19	export	Igarapé - Mirin	PA	C.D.P. Vila do Conde	Barcarena	PA	2009-02-13
												19				19	export	Igarapé - Mirin	PA	C.D.P. Vila do Conde	Barcarena	PA	2009-02-13
										19						19	export	Goianésia do Pará	PA	C.D.P. Vila do Conde	Barcarena	PA	2009-02-18
												19				19	export	Goianésia do Pará	PA	C.D.P. Vila do Conde	Barcarena	PA	2009-02-18
										19						19	slaughter	Ulianópolis	PA	C.D.P. Vila do Conde	Barcarena	PA	2009-02-19
												19				19	export	Canaã dos Carajás	PA	C.D.P. Vila do Conde	Barcarena	PA	2009-02-19
												20				20	export	São Geraldo	PA	C.D.P. Vila do Conde	Barcarena	PA	2009-02-16
												20				20	export	São Geraldo	PA	C.D.P. Vila do Conde	Barcarena	PA	2009-02-16
										19						19	slaughter	Ulianópolis	PA	C.D.P. Vila do Conde	Barcarena	PA	2009-02-19
												20				20	export	São Geraldo	PA	C.D.P. Vila do Conde	Barcarena	PA	2009-02-16
												19				19	export	Canaã dos Carajás	PA	C.D.P. Vila do Conde	Barcarena	PA	2009-02-19
2009-02-22	72	Venezuela		Puerto cabello						19						19	export	Tailândia	PA	C.D.P. Vila do Conde	Barcarena	PA	2009-02-18
										19						19	export	Paragominas	PA	C.D.P. Vila do Conde	Barcarena	PA	2009-02-19
										19						19	export	Paragominas	PA	C.D.P. Vila do Conde	Barcarena	PA	2009-02-19
												16				16	export	Igarapé - Mirin	PA	C.D.P. Vila do Conde	Barcarena	PA	2009-01-31
										19						19	export	Santa Izabel do Pará	PA	C.D.P. Vila do Conde	Barcarena	PA	2009-02-17
												16				16	export	Igarapé - Mirin	PA	C.D.P. Vila do Conde	Barcarena	PA	2009-01-31
										19						19	export	Santa Izabel do Pará	PA	C.D.P. Vila do Conde	Barcarena	PA	2009-02-17
												19				19	export	Santa Izabel do Pará	PA	C.D.P. Vila do Conde	Barcarena	PA	2009-02-17
												16				16	export	Igarapé - Mirin	PA	C.D.P. Vila do Conde	Barcarena	PA	2009-01-31
										19						19	export	Santa Izabel do Pará	PA	C.D.P. Vila do Conde	Barcarena	PA	2009-02-17
												18				18	export	Marabá	PA	C.D.P. Vila do Conde	Barcarena	PA	2009-02-19
										18						18	export	Igarapé - Mirin	PA	C.D.P. Vila do Conde	Barcarena	PA	2009-01-31
										18						18	export	Rondon do Pará	PA	C.D.P. Vila do Conde	Barcarena	PA	2009-02-18
										19						19	export	Santa Izabel do Pará	PA	C.D.P. Vila do Conde	Barcarena	PA	2009-02-20
										19						19	export	Santa Izabel do Pará	PA	C.D.P. Vila do Conde	Barcarena	PA	2009-02-20
										19						19	slaughter	Rondon do Pará	PA	C.D.P. Vila do Conde	Barcarena	PA	2009-02-24
												19				19	slaughter	Capitão do Poço	PA	C.D.P. Vila do Conde	Barcarena	PA	2009-02-11
												19				19	slaughter	Capitão do Poço	PA	C.D.P. Vila do Conde	Barcarena	PA	2009-02-11
										19						19	export	Paragominas	PA	C.D.P. Vila do Conde	Barcarena	PA	2009-02-19
										18						18	export	Igarapé - Mirin	PA	C.D.P. Vila do Conde	Barcarena	PA	2009-02-21
												19				19	export	São Geraldo	PA	C.D.P. Vila do Conde	Barcarena	PA	2009-02-18
												20				20	export	São Geraldo	PA	C.D.P. Vila do Conde	Barcarena	PA	2009-02-16
												6				6	export	Marabá	PA	C.D.P. Vila do Conde	Barcarena	PA	2009-02-19
												19				19	export	Jacundá	PA	C.D.P. Vila do Conde	Barcarena	PA	2009-02-28
												12				12	export	Marabá	PA	C.D.P. Vila do Conde	Barcarena	PA	2009-02-19
												18				18	export	Marabá	PA	C.D.P. Vila do Conde	Barcarena	PA	2009-02-19
												18				18	export	Marabá	PA	C.D.P. Vila do Conde	Barcarena	PA	2009-02-19
												19				19	slaughter	Capitão do Poço	PA	C.D.P. Vila do Conde	Barcarena	PA	2009-02-11
												19				19	slaughter	Capitão do Poço	PA	C.D.P. Vila do Conde	Barcarena	PA	2009-02-11
												20				20	export	Igarapé - Mirin	PA	C.D.P. Vila do Conde	Barcarena	PA	2009-02-21
												19				19	export	Goianésia do Pará	PA	C.D.P. Vila do Conde	Barcarena	PA	2009-02-18
										18						18	export	Igarapé - Mirin	PA	C.D.P. Vila do Conde	Barcarena	PA	2009-02-21
										19						19	export	Igarapé - Mirin	PA	C.D.P. Vila do Conde	Barcarena	PA	2009-02-23
												19				19	export	Santa Izabel do Pará	PA	C.D.P. Vila do Conde	Barcarena	PA	2009-02-20
										20						20	export	Igarapé - Mirin	PA	C.D.P. Vila do Conde	Barcarena	PA	2009-02-25
										19						19	slaughter	Rondon do Pará	PA	C.D.P. Vila do Conde	Barcarena	PA	2009-02-19
										19						19	slaughter	Rondon do Pará	PA	C.D.P. Vila do Conde	Barcarena	PA	2009-02-19
							1					19				19	export	Marabá	PA	C.D.P. Vila do Conde	Barcarena	PA	2009-02-19
												18				18	export	Marabá	PA	C.D.P. Vila do Conde	Barcarena	PA	2009-02-19
												19				19	export	Goianésia do Pará	PA	C.D.P. Vila do Conde	Barcarena	PA	2009-02-18
												19				19	export	Goianésia do Pará	PA	C.D.P. Vila do Conde	Barcarena	PA	2009-02-18
												19				19	slaughter	Capitão do Poço	PA	C.D.P. Vila do Conde	Barcarena	PA	2009-02-11
												19				19	export	Igarapé - Mirin	PA	C.D.P. Vila do Conde	Barcarena	PA	2009-02-23
												19				19	export	Igarapé - Mirin	PA	C.D.P. Vila do Conde	Barcarena	PA	2009-02-23
												20				20	export	São Geraldo	PA	C.D.P. Vila do Conde	Barcarena	PA	2009-02-16
										19						19	export	Santa Izabel do Pará	PA	C.D.P. Vila do Conde	Barcarena	PA	2009-02-20
												20				20	export	São Geraldo	PA	C.D.P. Vila do Conde	Barcarena	PA	2009-02-16
												20				20	export	São Geraldo	PA	C.D.P. Vila do Conde	Barcarena	PA	2009-02-16
												19				19	export	Goianésia do Pará	PA	C.D.P. Vila do Conde	Barcarena	PA	2009-02-18
										19						19	export	Santa Izabel do Pará	PA	C.D.P. Vila do Conde	Barcarena	PA	2009-02-20
												19				19	export	Canaã dos Carajás	PA	C.D.P. Vila do Conde	Barcarena	PA	2009-02-19
												20				20	export	Igarapé - Mirin	PA	C.D.P. Vila do Conde	Barcarena	PA	2009-02-23
2009-02-24	79	Venezuela		Puerto cabello						19						19	export	Paragominas	PA	C.D.P. Vila do Conde	Barcarena	PA	2009-02-20
										19						19	export	Paragominas	PA	C.D.P. Vila do Conde	Barcarena	PA	2009-02-20
										19						19	export	Paragominas	PA	C.D.P. Vila do Conde	Barcarena	PA	2009-02-20
												20				20	export	São Geraldo	PA	C.D.P. Vila do Conde	Barcarena	PA	2009-02-19
										19						19	export	Paragominas	PA	C.D.P. Vila do Conde	Barcarena	PA	2009-02-20
												19				19	export	Igarapé - Mirin	PA	C.D.P. Vila do Conde	Barcarena	PA	2009-02-13
										19						19	export	Paragominas	PA	C.D.P. Vila do Conde	Barcarena	PA	2009-02-20
										19						19	export	Paragominas	PA	C.D.P. Vila do Conde	Barcarena	PA	2009-02-20
										19						19	export	Paragominas	PA	C.D.P. Vila do Conde	Barcarena	PA	2009-02-20
												20				20	export	São Geraldo	PA	C.D.P. Vila do Conde	Barcarena	PA	2009-02-19
												19				19	export	Marabá	PA	C.D.P. Vila do Conde	Barcarena	PA	2009-02-20
												29				29	export	Marabá	PA	C.D.P. Vila do Conde	Barcarena	PA	2009-02-20
												20				20	export	São Geraldo	PA	C.D.P. Vila do Conde	Barcarena	PA	2009-02-19
										19						19	slaughter	Rondon do Pará	PA	C.D.P. Vila do Conde	Barcarena	PA	2009-02-20
												20				20	export	São Geraldo	PA	C.D.P. Vila do Conde	Barcarena	PA	2009-02-19
										19						19	slaughter	Rondon do Pará	PA	C.D.P. Vila do Conde	Barcarena	PA	2009-02-20
										19						19	slaughter	Rondon do Pará	PA	C.D.P. Vila do Conde	Barcarena	PA	2009-02-20
												19				19	export	Canaã dos Carajás	PA	C.D.P. Vila do Conde	Barcarena	PA	2009-02-19
										19						19	export	Dom Eliseu	PA	C.D.P. Vila do Conde	Barcarena	PA	2009-02-20
												28				28	export	Marabá	PA	C.D.P. Vila do Conde	Barcarena	PA	2009-02-20
										19						19	export	Ipixuna do Pará	PA	C.D.P. Vila do Conde	Barcarena	PA	2009-02-20
										19						19	export	Dom Eliseu	PA	C.D.P. Vila do Conde	Barcarena	PA	2009-02-19
												20				20	export	São Geraldo	PA	C.D.P. Vila do Conde	Barcarena	PA	2009-02-16
										19						19	slaughter	Rondon do Pará	PA	C.D.P. Vila do Conde	Barcarena	PA	2009-02-20
										19						19	slaughter	Rondon do Pará	PA	C.D.P. Vila do Conde	Barcarena	PA	2009-02-20
										19						19	export	Dom Eliseu	PA	C.D.P. Vila do Conde	Barcarena	PA	2009-02-19
2009-02-24	80	Venezuela		Puerto cabello						19						19	slaughter	Rondon do Pará	PA	C.D.P. Vila do Conde	Barcarena	PA	2009-02-20
										19						19	export	Tucuruí	PA	C.D.P. Vila do Conde	Barcarena	PA	2009-02-20
										19						19	slaughter	Rondon do Pará	PA	C.D.P. Vila do Conde	Barcarena	PA	2009-02-20
										19						19	export	Dom Eliseu	PA	C.D.P. Vila do Conde	Barcarena	PA	2009-02-19
										19						19	slaughter	Rondon do Pará	PA	C.D.P. Vila do Conde	Barcarena	PA	2009-02-20
										19						19	slaughter	Rondon do Pará	PA	C.D.P. Vila do Conde	Barcarena	PA	2009-02-20
												20				20	fattening	Piçarra	PA	C.D.P. Vila do Conde	Barcarena	PA	2009-02-19
												27				27	export	Curianópolis	PA	C.D.P. Vila do Conde	Barcarena	PA	2009-01-20
												19				19	export	Canaã dos Carajás	PA	C.D.P. Vila do Conde	Barcarena	PA	2009-02-19
										18						18	export	Rondon do Pará	PA	C.D.P. Vila do Conde	Barcarena	PA	2009-02-19
										18						18	export	Rondon do Pará	PA	C.D.P. Vila do Conde	Barcarena	PA	2009-02-19
												29				29	export	Marabá	PA	C.D.P. Vila do Conde	Barcarena	PA	2009-02-20
												42				42	slaughter	São Domingos do Araguaia	PA	C.D.P. Vila do Conde	Barcarena	PA	2009-02-19
												28				28	export	Marabá	PA	C.D.P. Vila do Conde	Barcarena	PA	2009-02-20
												19				19	export	Canaã dos Carajás	PA	C.D.P. Vila do Conde	Barcarena	PA	2009-02-19
												19				19	export	Canaã dos Carajás	PA	C.D.P. Vila do Conde	Barcarena	PA	2009-02-19
												19				19	export	Canaã dos Carajás	PA	C.D.P. Vila do Conde	Barcarena	PA	2009-02-19
												50				50	export	Igarapé - Mirin	PA	C.D.P. Vila do Conde	Barcarena	PA	2009-02-13
												19				19	export	Paragominas	PA	C.D.P. Vila do Conde	Barcarena	PA	2009-02-20
												16				16	export	Igarapé - Mirin	PA	C.D.P. Vila do Conde	Barcarena	PA	2009-02-13
												16				16	export	Igarapé - Mirin	PA	C.D.P. Vila do Conde	Barcarena	PA	2009-02-13
												19				19	export	Canaã dos Carajás	PA	C.D.P. Vila do Conde	Barcarena	PA	2009-02-19
												29				29	export	Marabá	PA	C.D.P. Vila do Conde	Barcarena	PA	2009-02-20
												50				50	export	Igarapé - Mirin	PA	C.D.P. Vila do Conde	Barcarena	PA	2009-02-13
												19				19	export	Canaã dos Carajás	PA	C.D.P. Vila do Conde	Barcarena	PA	2009-02-19
												19				19	export	Canaã dos Carajás	PA	C.D.P. Vila do Conde	Barcarena	PA	2009-02-19
										18						18	export	Rondon do Pará	PA	C.D.P. Vila do Conde	Barcarena	PA	2009-02-19
										19						19	slaughter	Piçarra	PA	C.D.P. Vila do Conde	Barcarena	PA	2009-02-19
										19						19	slaughter	Piçarra	PA	C.D.P. Vila do Conde	Barcarena	PA	2009-02-19
												18				18	export	Curianópolis	PA	C.D.P. Vila do Conde	Barcarena	PA	2009-01-20
										19						19	export	Igarapé - Mirin	PA	C.D.P. Vila do Conde	Barcarena	PA	2009-02-13
												19				19	export	Igarapé - Mirin	PA	C.D.P. Vila do Conde	Barcarena	PA	2009-02-13
												20				20	export	São Geraldo	PA	C.D.P. Vila do Conde	Barcarena	PA	2009-02-16
												20				20	export	São Geraldo	PA	C.D.P. Vila do Conde	Barcarena	PA	2009-02-16
												20				20	export	São Geraldo	PA	C.D.P. Vila do Conde	Barcarena	PA	2009-02-16
												19				19	export	Canaã dos Carajás	PA	C.D.P. Vila do Conde	Barcarena	PA	2009-02-19
										20						20	export	Igarapé - Mirin	PA	C.D.P. Vila do Conde	Barcarena	PA	2009-02-13
												19				19	export	Igarapé - Mirin	PA	C.D.P. Vila do Conde	Barcarena	PA	2009-02-13
												19				19	export	Canaã dos Carajás	PA	C.D.P. Vila do Conde	Barcarena	PA	2009-02-19
												19				19	export	Igarapé - Mirin	PA	C.D.P. Vila do Conde	Barcarena	PA	2009-02-13
												19				19	export	Canaã dos Carajás	PA	C.D.P. Vila do Conde	Barcarena	PA	2009-02-19
												19				19	export	Canaã dos Carajás	PA	C.D.P. Vila do Conde	Barcarena	PA	2009-02-19
												19				19	export	Canaã dos Carajás	PA	C.D.P. Vila do Conde	Barcarena	PA	2009-02-19
												20				20	export	Canaã dos Carajás	PA	C.D.P. Vila do Conde	Barcarena	PA	2009-02-19
												19				19	export	Igarapé - Mirin	PA	C.D.P. Vila do Conde	Barcarena	PA	2009-02-13
												19				19	export	Canaã dos Carajás	PA	C.D.P. Vila do Conde	Barcarena	PA	2009-02-19
												19				19	export	Canaã dos Carajás	PA	C.D.P. Vila do Conde	Barcarena	PA	2009-02-19
2009-02-24	82	Venezuela		Puerto cabello								19				19	export	Canaã dos Carajás	PA	C.D.P. Vila do Conde	Barcarena	PA	2009-02-19
												19				19	export	Marabá	PA	C.D.P. Vila do Conde	Barcarena	PA	2009-02-20
												19				19	export	Canaã dos Carajás	PA	C.D.P. Vila do Conde	Barcarena	PA	2009-02-19
												19				19	export	Canaã dos Carajás	PA	C.D.P. Vila do Conde	Barcarena	PA	2009-02-19
												19				19	export	Canaã dos Carajás	PA	C.D.P. Vila do Conde	Barcarena	PA	2009-02-19
												19				19	export	Igarapé - Mirin	PA	C.D.P. Vila do Conde	Barcarena	PA	2009-02-13
												19				19	export	Canaã dos Carajás	PA	C.D.P. Vila do Conde	Barcarena	PA	2009-02-19
												19				19	export	Canaã dos Carajás	PA	C.D.P. Vila do Conde	Barcarena	PA	2009-02-19
										18						18	export	Santa Izabel do Pará	PA	C.D.P. Vila do Conde	Barcarena	PA	2009-02-20
												19				19	export	Marabá	PA	C.D.P. Vila do Conde	Barcarena	PA	2009-02-19
												19				19	export	Igarapé - Mirin	PA	C.D.P. Vila do Conde	Barcarena	PA	2009-02-18
										19						19	export	Paragominas	PA	C.D.P. Vila do Conde	Barcarena	PA	2009-02-20
										19						19	export	Paragominas	PA	C.D.P. Vila do Conde	Barcarena	PA	2009-02-20
					MA					19						19	quarantine	Itingá do Maranhão	MA	0	Santa Izabel	PA	2009-02-19
												27				27	export	Igarapé - Mirin	PA	C.D.P. Vila do Conde	Barcarena	PA	2009-02-18
								19								19	export	Tomé - Açu	PA	C.D.P. Vila do Conde	Barcarena	PA	2009-02-20
												19				19	export	Igarapé - Mirin	PA	C.D.P. Vila do Conde	Barcarena	PA	2009-02-21
										19						19	export	Igarapé - Mirin	PA	C.D.P. Vila do Conde	Barcarena	PA	2009-02-21
2009-02-01	37	Venezuela		Puerto cabello	MA							19				19	slaughter	Açailândia	MA	C.D.P. Vila do Conde	Barcarena	PA	2009-01-30
					MA							19				19	slaughter	Açailândia	MA	C.D.P. Vila do Conde	Barcarena	PA	2009-01-30
												19				19	export	Santa Izabel do Pará	PA	C.D.P. Vila do Conde	Barcarena	PA	2009-01-30
												19				19	export	Igarapé - Mirin	PA	C.D.P. Vila do Conde	Barcarena	PA	2009-01-30
												19				19	export	Igarapé - Mirin	PA	C.D.P. Vila do Conde	Barcarena	PA	2009-01-30
										18						18	export	Jacundá	PA	C.D.P. Vila do Conde	Barcarena	PA	2009-01-30
												19				19	export	Igarapé - Mirin	PA	C.D.P. Vila do Conde	Barcarena	PA	2009-01-30
												19				19	export	Santa Izabel do Pará	PA	C.D.P. Vila do Conde	Barcarena	PA	2009-01-30
										19						19	export	Santa Izabel do Pará	PA	C.D.P. Vila do Conde	Barcarena	PA	2009-01-30
												19				19	export	Santa Izabel do Pará	PA	C.D.P. Vila do Conde	Barcarena	PA	2009-01-30
										19						19	export	Santa Izabel do Pará	PA	C.D.P. Vila do Conde	Barcarena	PA	2009-01-30
												19				19	export	Igarapé - Mirin	PA	C.D.P. Vila do Conde	Barcarena	PA	2009-01-30
										19						19	export	Santa Izabel do Pará	PA	C.D.P. Vila do Conde	Barcarena	PA	2009-01-30
										19						19	export	Santa Izabel do Pará	PA	C.D.P. Vila do Conde	Barcarena	PA	2009-01-30
										19						19	export	Jacundá	PA	C.D.P. Vila do Conde	Barcarena	PA	2009-01-22
												19				19	export	Igarapé - Mirin	PA	C.D.P. Vila do Conde	Barcarena	PA	2009-01-30
										18						18	export	Santa Izabel do Pará	PA	C.D.P. Vila do Conde	Barcarena	PA	2009-01-30
												19				19	export	Igarapé - Mirin	PA	C.D.P. Vila do Conde	Barcarena	PA	2009-01-30
										18						18	export	Santa Izabel do Pará	PA	C.D.P. Vila do Conde	Barcarena	PA	2009-01-30
										18						18	export	Santa Izabel do Pará	PA	C.D.P. Vila do Conde	Barcarena	PA	2009-01-30
												19				19	export	Igarapé - Mirin	PA	C.D.P. Vila do Conde	Barcarena	PA	2009-01-30
										18						18	export	Santa Izabel do Pará	PA	C.D.P. Vila do Conde	Barcarena	PA	2009-01-30
										18						18	export	Santa Izabel do Pará	PA	C.D.P. Vila do Conde	Barcarena	PA	2009-01-30
										18						18	export	Jacundá	PA	C.D.P. Vila do Conde	Barcarena	PA	2009-01-22
										18						18	export	Jacundá	PA	C.D.P. Vila do Conde	Barcarena	PA	2009-01-22
										18						18	export	Jacundá	PA	C.D.P. Vila do Conde	Barcarena	PA	2009-01-22
												19				19	export	Igarapé - Mirin	PA	C.D.P. Vila do Conde	Barcarena	PA	2009-01-30
2009-02-03	40	Venezuela		Puerto cabello						19						19	fattening	Rondon do Pará	PA	0	Santa Izabel	PA	2009-01-29
												19				19	export	Igarapé - Mirin	PA	C.D.P. Vila do Conde	Barcarena	PA	2009-01-21
										19						19	export	Paragominas	PA	C.D.P. Vila do Conde	Barcarena	PA	2009-01-30
										19						19	export	Paragominas	PA	C.D.P. Vila do Conde	Barcarena	PA	2009-01-30
					MA							19				19	quarantine	Itingá do Maranhão	MA	0	Santa Izabel	PA	2009-01-30
					MA							19				19	quarantine	Itingá do Maranhão	MA	0	Santa Izabel	PA	2009-01-30
												18				18	export	Paragominas	PA	C.D.P. Vila do Conde	Barcarena	PA	2009-01-30
										19						19	export	Santa Izabel do Pará	PA	C.D.P. Vila do Conde	Barcarena	PA	2009-02-21
												19				19	export	Santa Izabel do Pará	PA	C.D.P. Vila do Conde	Barcarena	PA	2009-02-21
												18				18	fattening	Curianópolis	PA	C.D.P. Vila do Conde	Barcarena	PA	2009-01-27
					MA					19						19	quarantine	Itingá do Maranhão	MA	0	Santa Izabel	PA	2009-01-20
										19						19	export	Igarapé - Mirin	PA	C.D.P. Vila do Conde	Barcarena	PA	2009-01-21
												19				19	export	Igarapé - Mirin	PA	C.D.P. Vila do Conde	Barcarena	PA	2009-01-21
												19				19	export	Igarapé - Mirin	PA	C.D.P. Vila do Conde	Barcarena	PA	2009-01-21
												18				18	fattening	Curianópolis	PA	C.D.P. Vila do Conde	Barcarena	PA	2009-01-27
												19				19	export	Igarapé - Mirin	PA	C.D.P. Vila do Conde	Barcarena	PA	2009-01-30
												18				18	export	Santa Izabel do Pará	PA	C.D.P. Vila do Conde	Barcarena	PA	2009-01-21
												19				19	slaughter	Rondon do Pará	PA	C.D.P. Vila do Conde	Barcarena	PA	2009-01-30
										19						19	slaughter	Rondon do Pará	PA	C.D.P. Vila do Conde	Barcarena	PA	2009-01-30
										18						18	export	Santa Izabel do Pará	PA	C.D.P. Vila do Conde	Barcarena	PA	2009-01-21
										18						18	export	Santa Izabel do Pará	PA	C.D.P. Vila do Conde	Barcarena	PA	2009-01-21
										19						19	export	Dom Eliseu	PA	C.D.P. Vila do Conde	Barcarena	PA	2009-01-30
												19				19	export	Igarapé - Mirin	PA	C.D.P. Vila do Conde	Barcarena	PA	2009-01-30
										18						18	export	Santa Izabel do Pará	PA	C.D.P. Vila do Conde	Barcarena	PA	2009-01-21
										19						19	export	Santa Izabel do Pará	PA	C.D.P. Vila do Conde	Barcarena	PA	2009-01-21
										19						19	export	Santa Izabel do Pará	PA	C.D.P. Vila do Conde	Barcarena	PA	2009-01-21
2009-02-01	39	Venezuela		Puerto cabello								19				19	slaughter	Novo Repartimento do Pará	PA	C.D.P. Vila do Conde	Barcarena	PA	2009-01-23
										19						19	export	Santa Izabel do Pará	PA	C.D.P. Vila do Conde	Barcarena	PA	2009-01-21
												19				19	export	Jacundá	PA	C.D.P. Vila do Conde	Barcarena	PA	2009-01-30
												19				19	fattening	Curianópolis	PA	C.D.P. Vila do Conde	Barcarena	PA	2009-01-27
										19						19	export	Mojú	PA	C.D.P. Vila do Conde	Barcarena	PA	2009-01-19
										19						19	export	Mojú	PA	C.D.P. Vila do Conde	Barcarena	PA	2009-01-19
												19				19	export	Santa Izabel do Pará	PA	C.D.P. Vila do Conde	Barcarena	PA	2009-01-21
												19				19	slaughter	Novo Repartimento do Pará	PA	C.D.P. Vila do Conde	Barcarena	PA	2009-01-23
												19				19	fattening	Curianópolis	PA	C.D.P. Vila do Conde	Barcarena	PA	2009-01-27
										19						19	export	Santa Izabel do Pará	PA	C.D.P. Vila do Conde	Barcarena	PA	2009-01-21
												19				19	fattening	Curianópolis	PA	C.D.P. Vila do Conde	Barcarena	PA	2009-01-27
												19				19	export	Dom Eliseu	PA	C.D.P. Vila do Conde	Barcarena	PA	2009-01-29
												19				19	slaughter	Novo Repartimento do Pará	PA	C.D.P. Vila do Conde	Barcarena	PA	2009-01-30
												19				19	slaughter	Novo Repartimento do Pará	PA	C.D.P. Vila do Conde	Barcarena	PA	2009-01-30
												19				19	slaughter	Novo Repartimento do Pará	PA	C.D.P. Vila do Conde	Barcarena	PA	2009-01-30
												19				19	export	Igarapé - Mirin	PA	C.D.P. Vila do Conde	Barcarena	PA	2009-01-30
										19						19	fattening	Rondon do Pará	PA	0	Santa Izabel	PA	2009-01-29
										19						19	export	Igarapé - Mirin	PA	C.D.P. Vila do Conde	Barcarena	PA	2009-01-21
												19				19	export	Dom Eliseu	PA	C.D.P. Vila do Conde	Barcarena	PA	2009-01-30
												19				19	slaughter	Igarapé - Açu	PA	C.D.P. Vila do Conde	Barcarena	PA	2009-01-30
												18				18	fattening	Curianópolis	PA	C.D.P. Vila do Conde	Barcarena	PA	2009-01-27
					MA							19				19	slaughter	Açailândia	MA	C.D.P. Vila do Conde	Barcarena	PA	2009-01-30
												19				19	export	Jacundá	PA	C.D.P. Vila do Conde	Barcarena	PA	2009-01-30
												19				19	export	Jacundá	PA	C.D.P. Vila do Conde	Barcarena	PA	2009-01-30
												19				19	slaughter	Igarapé - Açu	PA	C.D.P. Vila do Conde	Barcarena	PA	2009-01-30
												19				19	slaughter	Açailândia	MA	C.D.P. Vila do Conde	Barcarena	PA	2009-01-30
												19				19	export	Santa Izabel do Pará	PA	C.D.P. Vila do Conde	Barcarena	PA	2009-01-21
2009-02-01	38	Venezuela		Puerto cabello						19						19	export	Santa Izabel do Pará	PA	C.D.P. Vila do Conde	Barcarena	PA	2009-01-21
										19						19	export	Santa Izabel do Pará	PA	C.D.P. Vila do Conde	Barcarena	PA	2009-01-21
										19						19	export	São Geraldo	PA	C.D.P. Vila do Conde	Barcarena	PA	2009-02-19
										19						19	export	Paragominas	PA	C.D.P. Vila do Conde	Barcarena	PA	2009-01-31
										19						19	export	Paragominas	PA	C.D.P. Vila do Conde	Barcarena	PA	2009-01-31
												19				19	export	Paragominas	PA	C.D.P. Vila do Conde	Barcarena	PA	2009-01-31
										19						19	export	Santa Izabel do Pará	PA	C.D.P. Vila do Conde	Barcarena	PA	2009-01-21
										19						19	export	Santa Izabel do Pará	PA	C.D.P. Vila do Conde	Barcarena	PA	2009-01-21
										18						18	export	Jacundá	PA	C.D.P. Vila do Conde	Barcarena	PA	2009-01-30
										19						19	export	Santa Izabel do Pará	PA	C.D.P. Vila do Conde	Barcarena	PA	2009-01-21
												19				19	export	Igarapé - Mirin	PA	C.D.P. Vila do Conde	Barcarena	PA	2009-01-21
										19						19	export	Santa Izabel do Pará	PA	C.D.P. Vila do Conde	Barcarena	PA	2009-01-21
										18						18	export	Jacundá	PA	C.D.P. Vila do Conde	Barcarena	PA	2009-01-30
										19						19	export	Santa Izabel do Pará	PA	C.D.P. Vila do Conde	Barcarena	PA	2009-01-21
										19						19	export	Santa Izabel do Pará	PA	C.D.P. Vila do Conde	Barcarena	PA	2009-01-21
										18						18	export	Jacundá	PA	C.D.P. Vila do Conde	Barcarena	PA	2009-01-30
					MA							19				19	slaughter	Açailândia	MA	C.D.P. Vila do Conde	Barcarena	PA	2009-01-30
												19				19	export	Igarapé - Mirin	PA	C.D.P. Vila do Conde	Barcarena	PA	2009-01-30
												19				19	export	Santa Izabel do Pará	PA	C.D.P. Vila do Conde	Barcarena	PA	2009-01-21
										18						18	export	Jacundá	PA	C.D.P. Vila do Conde	Barcarena	PA	2009-01-30
												19				19	export	Santa Izabel do Pará	PA	C.D.P. Vila do Conde	Barcarena	PA	2009-01-21
												19				19	export	Santa Izabel do Pará	PA	C.D.P. Vila do Conde	Barcarena	PA	2009-01-21
												19				19	export	Santa Izabel do Pará	PA	C.D.P. Vila do Conde	Barcarena	PA	2009-01-21
										19						19	export	Santa Izabel do Pará	PA	C.D.P. Vila do Conde	Barcarena	PA	2009-01-21
												19				19	export	Santa Izabel do Pará	PA	C.D.P. Vila do Conde	Barcarena	PA	2009-01-21
										19						19	export	Santa Izabel do Pará	PA	C.D.P. Vila do Conde	Barcarena	PA	2009-01-21
												19				19	export	Igarapé - Mirin	PA	C.D.P. Vila do Conde	Barcarena	PA	2009-01-30
										19						19	export	Santa Izabel do Pará	PA	C.D.P. Vila do Conde	Barcarena	PA	2009-01-21
07-01-20009	4	Venezuela	1450	Puerto Cabello								18				18	slaughter	Santa Maria Barreiras	PA	C.P.D. Vila do Conde	Barcarena	PA	2009-01-02
												18				18	slaughter	Santa Maria Barreiras	PA	C.P.D. Vila do Conde	Barcarena	PA	2009-01-22
												18				18	slaughter	Santa Maria Barreiras	PA	C.P.D. Vila do Conde	Barcarena	PA	2009-01-02
												18				18	slaughter	Santa Maria Barreiras	PA	C.P.D. Vila do Conde	Barcarena	PA	2009-01-02
												28				28	slaughter	Mojú	PA	C.P.D. Vila do Conde	Barcarena	PA	2009-01-02
										19						19	slaughter	Mojú	PA	C.P.D. Vila do Conde	Barcarena	PA	2009-01-02
										19						19	slaughter	Mojú	PA	C.P.D. Vila do Conde	Barcarena	PA	2009-01-02
												18				18	slaughter	Mojú	PA	C.P.D. Vila do Conde	Barcarena	PA	2009-01-02
												18				18	slaughter	Santa Maria Barreiras	PA	C.P.D. Vila do Conde	Barcarena	PA	2009-01-02
												18				18	slaughter	Cananéia do Norte	PA	C.P.D. Vila do Conde	Barcarena	PA	2009-01-02
												18				18	slaughter	Santa Maria Barreiras	PA	C.P.D. Vila do Conde	Barcarena	PA	2009-01-02
												18				18	slaughter	Mojú	PA	C.P.D. Vila do Conde	Barcarena	PA	2009-01-02
												18				18	slaughter	Mojú	PA	C.P.D. Vila do Conde	Barcarena	PA	2009-01-02
												18				18	slaughter	Mojú	PA	C.P.D. Vila do Conde	Barcarena	PA	2009-01-02
												18				18	slaughter	Cananéia do Norte	PA	C.P.D. Vila do Conde	Barcarena	PA	2009-01-02
												18				18	slaughter	Mojú	PA	C.P.D. Vila do Conde	Barcarena	PA	2009-01-02
												18				18	slaughter	Mojú	PA	C.P.D. Vila do Conde	Barcarena	PA	2009-01-02
												18				18	slaughter	Mojú	PA	C.P.D. Vila do Conde	Barcarena	PA	2009-01-02
												18				18	slaughter	Mojú	PA	C.P.D. Vila do Conde	Barcarena	PA	2009-01-02
												18				18	slaughter	Mojú	PA	C.P.D. Vila do Conde	Barcarena	PA	2009-01-02
												18				18	slaughter	Mojú	PA	C.P.D. Vila do Conde	Barcarena	PA	2009-01-02
												18				18	slaughter	Mojú	PA	C.P.D. Vila do Conde	Barcarena	PA	2009-01-02
												18				18	slaughter	Marabá	PA	C.P.D. Vila do Conde	Barcarena	PA	2009-01-02
												18				18	slaughter	Mojú	PA	C.P.D. Vila do Conde	Barcarena	PA	2009-01-02
												18				18	slaughter	Novo Repartimento do Pará	PA	C.P.D. Vila do Conde	Barcarena	PA	2009-01-02
												18				18	slaughter	Mojú	PA	C.P.D. Vila do Conde	Barcarena	PA	2009-01-02
												18				18	slaughter	Mojú	PA	C.P.D. Vila do Conde	Barcarena	PA	2009-01-02
										19						19	export	Piçarra	PA	C.P.D. Vila do Conde	Barcarena	PA	2009-01-05
												18				18	slaughter	Mojú	PA	C.P.D. Vila do Conde	Barcarena	PA	2009-01-02
										17						17	fattening	Sapucaia	PA	0	Mojú	PA	2009-01-05
										4		13				17	fattening	Sapucaia	PA	0	Mojú	PA	2009-01-05
												18				18	slaughter	Mojú	PA	C.P.D. Vila do Conde	Barcarena	PA	2009-01-02
												28				28	slaughter	Redenção	PA	C.P.D. Vila do Conde	Barcarena	PA	2009-01-02
												18				18	export	Cananéia do Norte	PA	C.P.D. Vila do Conde	Barcarena	PA	2009-01-02
										19						19	export	Piçarra	PA	C.P.D. Vila do Conde	Barcarena	PA	2009-01-05
												18				18	slaughter	Mojú	PA	C.P.D. Vila do Conde	Barcarena	PA	2009-01-02
												18				18	slaughter	Mojú	PA	C.P.D. Vila do Conde	Barcarena	PA	2009-01-02
												28				28	slaughter	Redenção	PA	C.P.D. Vila do Conde	Barcarena	PA	2009-01-02
										18						18	export	Mojú	PA	C.P.D. Vila do Conde	Barcarena	PA	2009-01-05
												18				18	slaughter	Mojú	PA	C.P.D. Vila do Conde	Barcarena	PA	2009-01-02
												29				29	slaughter	Mojú	PA	C.P.D. Vila do Conde	Barcarena	PA	2009-01-02
												18				18	slaughter	Mojú	PA	C.P.D. Vila do Conde	Barcarena	PA	2009-01-02
												18				18	slaughter	Mojú	PA	C.P.D. Vila do Conde	Barcarena	PA	2009-01-02
												18				18	slaughter	Mojú	PA	C.P.D. Vila do Conde	Barcarena	PA	2009-01-02
										18						18	export	Mojú	PA	C.P.D. Vila do Conde	Barcarena	PA	2009-01-05
												28				28	slaughter	Mojú	PA	C.P.D. Vila do Conde	Barcarena	PA	2009-01-02
										18						18	export	Mojú	PA	C.P.D. Vila do Conde	Barcarena	PA	2009-01-05
										19						19	export	Piçarra	PA	C.P.D. Vila do Conde	Barcarena	PA	2009-01-05
										18						18	slaughter	Santa Maria Barreiras	PA	C.P.D. Vila do Conde	Barcarena	PA	2009-01-02
												19				19	slaughter	Mojú	PA	C.P.D. Vila do Conde	Barcarena	PA	2009-01-02
										19						19	slaughter	Mojú	PA	C.P.D. Vila do Conde	Barcarena	PA	2009-01-02
												18				18	slaughter	Mojú	PA	C.P.D. Vila do Conde	Barcarena	PA	2009-01-02
												29				29	slaughter	Mojú	PA	C.P.D. Vila do Conde	Barcarena	PA	2009-01-02
												38				38	slaughter	Mojú	PA	C.P.D. Vila do Conde	Barcarena	PA	2009-01-02
										19						19	export	Piçarra	PA	C.P.D. Vila do Conde	Barcarena	PA	2009-01-05
												28				28	slaughter	Mojú	PA	C.P.D. Vila do Conde	Barcarena	PA	2009-01-02
												18				18	slaughter	Mojú	PA	C.P.D. Vila do Conde	Barcarena	PA	2009-01-02
												18				18	slaughter	Mojú	PA	C.P.D. Vila do Conde	Barcarena	PA	2009-01-02
												18				18	slaughter	Mojú	PA	C.P.D. Vila do Conde	Barcarena	PA	2009-01-02
												18				18	slaughter	Mojú	PA	C.P.D. Vila do Conde	Barcarena	PA	2009-01-02
										19						19	export	Piçarra	PA	C.P.D. Vila do Conde	Barcarena	PA	2009-01-05
2009-02-09	50	Venezuela	1000	Puerto Cabello						19						19	export	Paragominas	PA	C.P.D. Vila do Conde	Barcarena	PA	2009-01-31
										19						19	export	Paragominas	PA	C.P.D. Vila do Conde	Barcarena	PA	2009-01-31
												19				19	export	Marabá	PA	C.P.D. Vila do Conde	Barcarena	PA	2009-02-04
												19				19	export	Marabá	PA	C.P.D. Vila do Conde	Barcarena	PA	2009-02-04
												19				19	export	Marabá	PA	C.P.D. Vila do Conde	Barcarena	PA	2009-02-04
												19				19	export	Marabá	PA	C.P.D. Vila do Conde	Barcarena	PA	2009-02-04
												19				19	export	Marabá	PA	C.P.D. Vila do Conde	Barcarena	PA	2009-02-04
												19				19	slaughter	Breu Branco	PA	C.P.D. Vila do Conde	Barcarena	PA	2009-02-05
												19				19	export	Marabá	PA	C.P.D. Vila do Conde	Barcarena	PA	2009-02-04
												19				19	export	Marabá	PA	C.P.D. Vila do Conde	Barcarena	PA	2009-02-04
												19				19	export	Marabá	PA	C.P.D. Vila do Conde	Barcarena	PA	2009-02-04
										19						19	export	Paragominas	PA	C.P.D. Vila do Conde	Barcarena	PA	2009-01-31
										19						19	export	Paragominas	PA	C.P.D. Vila do Conde	Barcarena	PA	2009-01-31
										19						19	export	Paragominas	PA	C.P.D. Vila do Conde	Barcarena	PA	2009-01-31
												19				19	export	Marabá	PA	C.P.D. Vila do Conde	Barcarena	PA	2009-02-04
												19				19	export	Marabá	PA	C.P.D. Vila do Conde	Barcarena	PA	2009-02-04
												19				19	export	Marabá	PA	C.P.D. Vila do Conde	Barcarena	PA	2009-02-04
												19				19	export	Marabá	PA	C.P.D. Vila do Conde	Barcarena	PA	2009-02-04
										29						29	export	Igarapé - Mirin	PA	C.D.P. Vila do Conde	Barcarena	PA	2009-02-06
												19				19	slaughter	Novo Repartimento do Pará	PA	C.D.P. Vila do Conde	Barcarena	PA	2009-01-30
												19				19	slaughter	Novo Repartimento do Pará	PA	C.D.P. Vila do Conde	Barcarena	PA	2009-01-30
										18						18	export	Jacundá	PA	C.D.P. Vila do Conde	Barcarena	PA	2009-02-05
												19				19	slaughter	Novo Repartimento do Pará	PA	C.D.P. Vila do Conde	Barcarena	PA	2009-01-30
										19						19	export	Tailândia	PA	C.D.P. Vila do Conde	Barcarena	PA	2009-02-05
												19				19	slaughter	Novo Repartimento do Pará	PA	C.D.P. Vila do Conde	Barcarena	PA	2009-01-30
2009-02-09	51	Venezuela	1000	Puerto Cabello								19				19	slaughter	Novo Repartimento do Pará	PA	C.D.P. Vila do Conde	Barcarena	PA	2009-01-30
										18						18	export	Jacundá	PA	C.D.P. Vila do Conde	Barcarena	PA	2009-02-05
												19				19	export	Mojú	PA	C.P.D. Vila do Conde	Barcarena	PA	2009-02-05
										18						18	export	Jacundá	PA	C.D.P. Vila do Conde	Barcarena	PA	2009-02-05
										18						18	export	Jacundá	PA	C.D.P. Vila do Conde	Barcarena	PA	2009-02-05
										18						18	export	Jacundá	PA	C.D.P. Vila do Conde	Barcarena	PA	2009-02-05
										19						19	export	Mojú	PA	C.P.D. Vila do Conde	Barcarena	PA	2009-02-05
										18						18	export	Jacundá	PA	C.D.P. Vila do Conde	Barcarena	PA	2009-02-05
										19						19	export	Rondon do Pará	PA	C.D.P. Vila do Conde	Barcarena	PA	2009-02-05
										19						19	export	Rondon do Pará	PA	C.D.P. Vila do Conde	Barcarena	PA	2009-02-05
										19						19	export	Mojú	PA	C.P.D. Vila do Conde	Barcarena	PA	2009-02-05
										19						19	export	Mojú	PA	C.P.D. Vila do Conde	Barcarena	PA	2009-02-05
										19						19	export	Rondon do Pará	PA	C.D.P. Vila do Conde	Barcarena	PA	2009-02-05
										19						19	export	Rondon do Pará	PA	C.D.P. Vila do Conde	Barcarena	PA	2009-02-05
										19						19	export	Rondon do Pará	PA	C.D.P. Vila do Conde	Barcarena	PA	2009-02-05
										19						19	export	Rondon do Pará	PA	C.D.P. Vila do Conde	Barcarena	PA	2009-02-05
										19						19	export	Rondon do Pará	PA	C.D.P. Vila do Conde	Barcarena	PA	2009-02-05
										19						19	export	Mojú	PA	C.P.D. Vila do Conde	Barcarena	PA	2009-02-05
										19						19	export	Rondon do Pará	PA	C.D.P. Vila do Conde	Barcarena	PA	2009-02-05
										19						19	export	Tucuruí	PA	C.D.P. Vila do Conde	Barcarena	PA	2009-02-05
										19						19	export	Tucuruí	PA	C.D.P. Vila do Conde	Barcarena	PA	2009-02-05
										19						19	export	Mojú	PA	C.P.D. Vila do Conde	Barcarena	PA	2009-02-05
										18						18	export	Jacundá	PA	C.D.P. Vila do Conde	Barcarena	PA	2009-02-05
										18						18	export	Jacundá	PA	C.D.P. Vila do Conde	Barcarena	PA	2009-02-05
										18						18	export	Jacundá	PA	C.D.P. Vila do Conde	Barcarena	PA	2009-02-05
										19						19	export	Paragominas	PA	C.P.D. Vila do Conde	Barcarena	PA	2009-02-05
2009-02-01	49	Venezuela	500	Puerto Cabello						19						19	export	Santa Izabel do Pará	PA	C.D.P. Vila do Conde	Barcarena	PA	2009-01-30
												20				20	fattening	Curianópolis	PA	C.D.P. Vila do Conde	Barcarena	PA	2009-01-27
												20				20	fattening	Curianópolis	PA	C.D.P. Vila do Conde	Barcarena	PA	2009-01-27
												20				20	fattening	Curianópolis	PA	C.D.P. Vila do Conde	Barcarena	PA	2009-01-27
												20				20	fattening	Curianópolis	PA	C.D.P. Vila do Conde	Barcarena	PA	2009-01-27
												19				19	slaughter	Novo Repartimento do Pará	PA	C.D.P. Vila do Conde	Barcarena	PA	2009-01-23
										19						19	export	Santa Izabel do Pará	PA	C.D.P. Vila do Conde	Barcarena	PA	2009-01-30
												19				19	export	Dom Eliseu	PA	C.P.D. Vila do Conde	Barcarena	PA	2009-01-30
												18				18	export	Igarapé - Mirin	PA	C.D.P. Vila do Conde	Barcarena	PA	2009-01-20
												27				27	slaughter	Breu Branco	PA	C.P.D. Vila do Conde	Barcarena	PA	2009-01-23
												18				18	export	Igarapé - Mirin	PA	C.D.P. Vila do Conde	Barcarena	PA	2009-01-20
												19				19	export	Rondon do Pará	PA	C.D.P. Vila do Conde	Barcarena	PA	2009-01-22
												18				18	export	Igarapé - Mirin	PA	C.D.P. Vila do Conde	Barcarena	PA	2009-01-20
												19				19	export	Rondon do Pará	PA	C.D.P. Vila do Conde	Barcarena	PA	2009-01-22
												19				19	export	Santa Izabel do Pará	PA	C.D.P. Vila do Conde	Barcarena	PA	2009-01-30
												18				18	export	Igarapé - Mirin	PA	C.D.P. Vila do Conde	Barcarena	PA	2009-01-20
												19				19	export	Rondon do Pará	PA	C.D.P. Vila do Conde	Barcarena	PA	2009-01-23
												19				19	export	Rondon do Pará	PA	C.D.P. Vila do Conde	Barcarena	PA	2009-01-23
										19						19	export	Igarapé - Mirin	PA	C.D.P. Vila do Conde	Barcarena	PA	2009-01-27
												18				18	export	Rondon do Pará	PA	C.D.P. Vila do Conde	Barcarena	PA	2009-01-23
										19						19	export	Santa Izabel do Pará	PA	C.D.P. Vila do Conde	Barcarena	PA	2009-01-30
										19						19	export	Igarapé - Mirin	PA	C.D.P. Vila do Conde	Barcarena	PA	2009-01-25
										19						19	export	Igarapé - Mirin	PA	C.D.P. Vila do Conde	Barcarena	PA	2009-01-29
												19				19	export	Igarapé - Mirin	PA	C.D.P. Vila do Conde	Barcarena	PA	2009-01-30
												19				19	export	Igarapé - Mirin	PA	C.D.P. Vila do Conde	Barcarena	PA	2009-01-29
										18						18	export	Santa Izabel do Pará	PA	C.D.P. Vila do Conde	Barcarena	PA	2009-01-30
2009-02-01	48	Venezuela	500	Puerto Cabello								19				19	export	Igarapé - Mirin	PA	C.D.P. Vila do Conde	Barcarena	PA	2009-01-29
												19				19	export	Dom Eliseu	PA	C.P.D. Vila do Conde	Barcarena	PA	2009-01-30
										19						19	export	Santa Izabel do Pará	PA	C.D.P. Vila do Conde	Barcarena	PA	2009-01-30
												19				19	export	Marabá	PA	C.D.P. Vila do Conde	Barcarena	PA	2009-01-23
												19				19	export	Santa Izabel do Pará	PA	C.D.P. Vila do Conde	Barcarena	PA	2009-01-30
												19				19	export	Igarapé - Mirin	PA	C.D.P. Vila do Conde	Barcarena	PA	2009-01-29
										18						18	export	Santa Izabel do Pará	PA	C.D.P. Vila do Conde	Barcarena	PA	2009-01-30
												19				19	export	Santa Izabel do Pará	PA	C.D.P. Vila do Conde	Barcarena	PA	2009-01-30
												19				19	export	Igarapé - Mirin	PA	C.D.P. Vila do Conde	Barcarena	PA	2009-01-29
												19				19	export	Santa Izabel do Pará	PA	C.D.P. Vila do Conde	Barcarena	PA	2009-01-30
												19				19	export	Igarapé - Mirin	PA	C.D.P. Vila do Conde	Barcarena	PA	2009-01-29
												19				19	export	Igarapé - Mirin	PA	C.D.P. Vila do Conde	Barcarena	PA	2009-01-29
										19						19	export	Santa Izabel do Pará	PA	C.D.P. Vila do Conde	Barcarena	PA	2009-01-30
										19						19	export	Santa Izabel do Pará	PA	C.D.P. Vila do Conde	Barcarena	PA	2009-01-30
										19						19	export	Santa Izabel do Pará	PA	C.D.P. Vila do Conde	Barcarena	PA	2009-01-30
												19				19	export	Igarapé - Mirin	PA	C.D.P. Vila do Conde	Barcarena	PA	2009-01-29
												19				19	export	Marabá	PA	C.D.P. Vila do Conde	Barcarena	PA	2009-01-23
												19				19	export	Igarapé - Mirin	PA	C.D.P. Vila do Conde	Barcarena	PA	2009-01-29
												19				19	export	Igarapé - Mirin	PA	C.D.P. Vila do Conde	Barcarena	PA	2009-01-29
												19				19	export	Igarapé - Mirin	PA	C.D.P. Vila do Conde	Barcarena	PA	2009-01-29
										19						19	export	Santa Izabel do Pará	PA	C.D.P. Vila do Conde	Barcarena	PA	2009-01-30
										18						18	export	Jacundá	PA	C.D.P. Vila do Conde	Barcarena	PA	2009-01-22
												19				19	export	Igarapé - Mirin	PA	C.D.P. Vila do Conde	Barcarena	PA	2009-01-29
												38				38	export	Igarapé - Mirin	PA	C.D.P. Vila do Conde	Barcarena	PA	2009-01-29
										18						18	export	Santa Izabel do Pará	PA	C.D.P. Vila do Conde	Barcarena	PA	2009-01-30
												19				19	export	Igarapé - Mirin	PA	C.D.P. Vila do Conde	Barcarena	PA	2009-01-29
										18						18	export	Santa Izabel do Pará	PA	C.D.P. Vila do Conde	Barcarena	PA	2009-01-30
2009-02-01	47	Venezuela	500	Puerto Cabello						19						19	export	Dom Eliseu	PA	C.D.P. Vila do Conde	Barcarena	PA	2009-01-29
												19				19	export	Marabá	PA	C.D.P. Vila do Conde	Barcarena	PA	2009-01-23
										5		14				19	export	Marabá	PA	C.D.P. Vila do Conde	Barcarena	PA	2009-01-23
										19						19	fattening	Rondon do Pará	PA	0	Santa Izabel	PA	2009-01-29
										19						19	export	Dom Eliseu	PA	C.D.P. Vila do Conde	Barcarena	PA	2009-01-29
										19						19	export	Dom Eliseu	PA	C.D.P. Vila do Conde	Barcarena	PA	2009-01-29
										19						19	export	Dom Eliseu	PA	C.D.P. Vila do Conde	Barcarena	PA	2009-01-29
										19						19	export	Marabá	PA	C.D.P. Vila do Conde	Barcarena	PA	2009-01-23
										19						19	fattening	Rondon do Pará	PA	0	Santa Izabel	PA	2009-01-29
										19						19	fattening	Rondon do Pará	PA	0	Santa Izabel	PA	2009-01-29
										19						19	fattening	Rondon do Pará	PA	0	Santa Izabel	PA	2009-01-29
										19						19	export	Rondon do Pará	PA	C.D.P. Vila do Conde	Barcarena	PA	2009-01-23
										19						19	export	Dom Eliseu	PA	C.D.P. Vila do Conde	Barcarena	PA	2009-01-29
												19				19	export	Jacundá	PA	C.D.P. Vila do Conde	Barcarena	PA	2009-01-22
												19				19	export	Rondon do Pará	PA	C.D.P. Vila do Conde	Barcarena	PA	2009-01-22
												19				19	export	Jacundá	PA	C.D.P. Vila do Conde	Barcarena	PA	2009-01-22
										18						18	export	Jacundá	PA	C.D.P. Vila do Conde	Barcarena	PA	2009-01-22
										19						19	export	Santa Izabel do Pará	PA	C.D.P. Vila do Conde	Barcarena	PA	2009-01-30
												19				19	export	Jacundá	PA	C.D.P. Vila do Conde	Barcarena	PA	2009-01-22
										18						18	export	Jacundá	PA	C.D.P. Vila do Conde	Barcarena	PA	2009-01-22
										18						18	export	Jacundá	PA	C.D.P. Vila do Conde	Barcarena	PA	2009-01-22
										18						18	export	Jacundá	PA	C.D.P. Vila do Conde	Barcarena	PA	2009-01-22
										18						18	export	Jacundá	PA	C.D.P. Vila do Conde	Barcarena	PA	2009-01-22
												19				19	fattening	Novo Repartimento do Pará	PA	C.D.P. Vila do Conde	Barcarena	PA	2009-01-29
												19				19	slaughter	Novo Repartimento do Pará	PA	C.D.P. Vila do Conde	Barcarena	PA	2009-01-23
												18				18	export	Igarapé - Mirin	PA	C.D.P. Vila do Conde	Barcarena	PA	2009-01-29
										19						19	export	Santa Izabel do Pará	PA	C.D.P. Vila do Conde	Barcarena	PA	2009-01-30
2009-02-01	46	Venezuela	351	Puerto Cabello						19						19	export	Santa Izabel do Pará	PA	C.D.P. Vila do Conde	Barcarena	PA	2009-01-30
												19				19	export	Igarapé - Mirin	PA	C.D.P. Vila do Conde	Barcarena	PA	2009-01-29
										19						19	export	Santa Izabel do Pará	PA	C.D.P. Vila do Conde	Barcarena	PA	2009-01-30
										18						18	export	Santa Izabel do Pará	PA	C.D.P. Vila do Conde	Barcarena	PA	2009-01-30
												19				19	export	Dom Eliseu	PA	C.P.D. Vila do Conde	Barcarena	PA	2009-01-30
												19				19	export	Igarapé - Mirin	PA	C.D.P. Vila do Conde	Barcarena	PA	2009-01-29
												19				19	export	Igarapé - Mirin	PA	C.D.P. Vila do Conde	Barcarena	PA	2009-01-29
												19				19	export	Igarapé - Mirin	PA	C.D.P. Vila do Conde	Barcarena	PA	2009-01-29
												19				19	export	Igarapé - Mirin	PA	C.D.P. Vila do Conde	Barcarena	PA	2009-01-29
												19				19	export	Igarapé - Mirin	PA	C.D.P. Vila do Conde	Barcarena	PA	2009-01-29
												19				19	export	Igarapé - Mirin	PA	C.D.P. Vila do Conde	Barcarena	PA	2009-01-29
												19				19	export	Igarapé - Mirin	PA	C.D.P. Vila do Conde	Barcarena	PA	2009-01-29
												19				19	export	Igarapé - Mirin	PA	C.D.P. Vila do Conde	Barcarena	PA	2009-01-29
												19				19	export	Igarapé - Mirin	PA	C.D.P. Vila do Conde	Barcarena	PA	2009-01-29
												19				19	export	Igarapé - Mirin	PA	C.D.P. Vila do Conde	Barcarena	PA	2009-01-29
												19				19	export	Igarapé - Mirin	PA	C.D.P. Vila do Conde	Barcarena	PA	2009-01-29
												19				19	export	Igarapé - Mirin	PA	C.D.P. Vila do Conde	Barcarena	PA	2009-01-29
												19				19	export	Igarapé - Mirin	PA	C.D.P. Vila do Conde	Barcarena	PA	2009-01-29
										19						19	export	Igarapé - Mirin	PA	C.D.P. Vila do Conde	Barcarena	PA	2009-01-29
																15656

## Sheet: Lebanon
Veterinary Certificates for International Trade
Date	Number	Destination country	Number of animals	Destiny port	State	M/12	F/12	M/13-24	F/13-24	M/25-36	F/25-36	M+ 36	F+ 36	M/+	F/+	Total	Journey origin			International departure points			Date
																	Purpose	Municipality	State	Port of shipment of animals	Municipality	State
2009-01-24	21	Lebanon		Beirut Port						19						19	export	Igarapé - Mirin	PA	C.D.P. Vila do Conde	Barcarena	PA	2009-01-16
										19						19	export	Igarapé - Mirin	PA	C.D.P. Vila do Conde	Barcarena	PA	2009-01-16
										19						19	export	Igarapé - Mirin	PA	C.D.P. Vila do Conde	Barcarena	PA	2009-01-16
										19						19	export	Igarapé - Mirin	PA	C.D.P. Vila do Conde	Barcarena	PA	2009-01-16
										19						19	export	Igarapé - Mirin	PA	C.D.P. Vila do Conde	Barcarena	PA	2009-01-16
										19						19	export	Igarapé - Mirin	PA	C.D.P. Vila do Conde	Barcarena	PA	2009-01-16
										19						19	export	Igarapé - Mirin	PA	C.D.P. Vila do Conde	Barcarena	PA	2009-01-16
										19						19	export	Igarapé - Mirin	PA	C.D.P. Vila do Conde	Barcarena	PA	2009-01-16
								19								19	export	Igarapé - Mirin	PA	C.D.P. Vila do Conde	Barcarena	PA	2009-01-20
								19								19	export	Igarapé - Mirin	PA	C.D.P. Vila do Conde	Barcarena	PA	2009-01-20
										19						19	export	Igarapé - Mirin	PA	C.D.P. Vila do Conde	Barcarena	PA	2009-01-20
												19				19	export	Igarapé - Mirin	PA	C.D.P. Vila do Conde	Barcarena	PA	2009-01-21
										19						19	export	Igarapé - Mirin	PA	C.D.P. Vila do Conde	Barcarena	PA	2009-01-21
										19						19	export	Igarapé - Mirin	PA	C.D.P. Vila do Conde	Barcarena	PA	2009-01-21
												19				19	export	Igarapé - Mirin	PA	C.D.P. Vila do Conde	Barcarena	PA	2009-01-21
												19				19	export	Igarapé - Mirin	PA	C.D.P. Vila do Conde	Barcarena	PA	2009-01-21
												19				19	export	Igarapé - Mirin	PA	C.D.P. Vila do Conde	Barcarena	PA	2009-01-21
												19				19	export	Igarapé - Mirin	PA	C.D.P. Vila do Conde	Barcarena	PA	2009-01-21
												19				19	export	Igarapé - Mirin	PA	C.D.P. Vila do Conde	Barcarena	PA	2009-01-21
												19				19	export	Igarapé - Mirin	PA	C.D.P. Vila do Conde	Barcarena	PA	2009-01-21
												19				19	export	Igarapé - Mirin	PA	C.D.P. Vila do Conde	Barcarena	PA	2009-01-21
										19						19	export	Igarapé - Mirin	PA	C.D.P. Vila do Conde	Barcarena	PA	2009-01-21
										19						19	export	Igarapé - Mirin	PA	C.D.P. Vila do Conde	Barcarena	PA	2009-01-21
										19						19	export	Igarapé - Mirin	PA	C.D.P. Vila do Conde	Barcarena	PA	2009-01-21
										19						19	export	Igarapé - Mirin	PA	C.D.P. Vila do Conde	Barcarena	PA	2009-01-21
										19						19	export	Igarapé - Mirin	PA	C.D.P. Vila do Conde	Barcarena	PA	2009-01-21
										19						19	export	Igarapé - Mirin	PA	C.D.P. Vila do Conde	Barcarena	PA	2009-01-21
										19						19	export	Igarapé - Mirin	PA	C.D.P. Vila do Conde	Barcarena	PA	2009-01-21
										19						19	export	Igarapé - Mirin	PA	C.D.P. Vila do Conde	Barcarena	PA	2009-01-21
										19						19	export	Igarapé - Mirin	PA	C.D.P. Vila do Conde	Barcarena	PA	2009-01-21
										19						19	export	Igarapé - Mirin	PA	C.D.P. Vila do Conde	Barcarena	PA	2009-01-21
										19						19	export	Igarapé - Mirin	PA	C.D.P. Vila do Conde	Barcarena	PA	2009-01-21
												19				19	export	Igarapé - Mirin	PA	C.D.P. Vila do Conde	Barcarena	PA	2009-01-21
										19						19	export	Igarapé - Mirin	PA	C.D.P. Vila do Conde	Barcarena	PA	2009-01-21
										19						19	export	Igarapé - Mirin	PA	C.D.P. Vila do Conde	Barcarena	PA	2009-01-21
												19				19	export	Igarapé - Mirin	PA	C.D.P. Vila do Conde	Barcarena	PA	2009-01-21
												19				19	export	Igarapé - Mirin	PA	C.D.P. Vila do Conde	Barcarena	PA	2009-01-21
												19				19	export	Igarapé - Mirin	PA	C.D.P. Vila do Conde	Barcarena	PA	2009-01-21
												19				19	export	Igarapé - Mirin	PA	C.D.P. Vila do Conde	Barcarena	PA	2009-01-21
												19				19	export	Igarapé - Mirin	PA	C.D.P. Vila do Conde	Barcarena	PA	2009-01-21
												19				19	export	Igarapé - Mirin	PA	C.D.P. Vila do Conde	Barcarena	PA	2009-01-21
												19				19	export	Igarapé - Mirin	PA	C.D.P. Vila do Conde	Barcarena	PA	2009-01-21
								12		7						19	export	Igarapé - Mirin	PA	C.D.P. Vila do Conde	Barcarena	PA	2009-01-21
												19				19	export	Igarapé - Mirin	PA	C.D.P. Vila do Conde	Barcarena	PA	2009-01-21
												19				19	export	Igarapé - Mirin	PA	C.D.P. Vila do Conde	Barcarena	PA	2009-01-21
												19				19	export	Igarapé - Mirin	PA	C.D.P. Vila do Conde	Barcarena	PA	2009-01-21
										19						19	export	Igarapé - Mirin	PA	C.D.P. Vila do Conde	Barcarena	PA	2009-01-21
										19						19	export	Igarapé - Mirin	PA	C.D.P. Vila do Conde	Barcarena	PA	2009-01-21
												19				19	export	Igarapé - Mirin	PA	C.D.P. Vila do Conde	Barcarena	PA	2009-01-21
												19				19	export	Igarapé - Mirin	PA	C.D.P. Vila do Conde	Barcarena	PA	2009-01-21
												19				19	export	Igarapé - Mirin	PA	C.D.P. Vila do Conde	Barcarena	PA	2009-01-21
												19				19	export	Igarapé - Mirin	PA	C.D.P. Vila do Conde	Barcarena	PA	2009-01-21
												19				19	export	Igarapé - Mirin	PA	C.D.P. Vila do Conde	Barcarena	PA	2009-01-21
												19				19	export	Igarapé - Mirin	PA	C.D.P. Vila do Conde	Barcarena	PA	2009-01-21
										19						19	export	Igarapé - Mirin	PA	C.D.P. Vila do Conde	Barcarena	PA	2009-01-21
										19						19	export	Igarapé - Mirin	PA	C.D.P. Vila do Conde	Barcarena	PA	2009-01-21
										19						19	export	Igarapé - Mirin	PA	C.D.P. Vila do Conde	Barcarena	PA	2009-01-21
										19						19	export	Igarapé - Mirin	PA	C.D.P. Vila do Conde	Barcarena	PA	2009-01-21
												20				20	export	Igarapé - Mirin	PA	C.D.P. Vila do Conde	Barcarena	PA	2009-01-16
												20				20	export	Igarapé - Mirin	PA	C.D.P. Vila do Conde	Barcarena	PA	2009-01-16
												20				20	export	Igarapé - Mirin	PA	C.D.P. Vila do Conde	Barcarena	PA	2009-01-16
												20				20	export	Igarapé - Mirin	PA	C.D.P. Vila do Conde	Barcarena	PA	2009-01-16
												20				20	export	Igarapé - Mirin	PA	C.D.P. Vila do Conde	Barcarena	PA	2009-01-21
												20				20	export	Igarapé - Mirin	PA	C.D.P. Vila do Conde	Barcarena	PA	2009-01-21
												20				20	export	Igarapé - Mirin	PA	C.D.P. Vila do Conde	Barcarena	PA	2009-01-21
												20				20	export	Igarapé - Mirin	PA	C.D.P. Vila do Conde	Barcarena	PA	2009-01-21
												20				20	export	Igarapé - Mirin	PA	C.D.P. Vila do Conde	Barcarena	PA	2009-01-21
												20				20	export	Igarapé - Mirin	PA	C.D.P. Vila do Conde	Barcarena	PA	2009-01-21
												20				20	export	Igarapé - Mirin	PA	C.D.P. Vila do Conde	Barcarena	PA	2009-01-21
												20				20	export	Igarapé - Mirin	PA	C.D.P. Vila do Conde	Barcarena	PA	2009-01-21
												20				20	export	Igarapé - Mirin	PA	C.D.P. Vila do Conde	Barcarena	PA	2009-01-21
												20				20	export	Igarapé - Mirin	PA	C.D.P. Vila do Conde	Barcarena	PA	2009-01-21
												20				20	export	Igarapé - Mirin	PA	C.D.P. Vila do Conde	Barcarena	PA	2009-01-21
												20				20	export	Igarapé - Mirin	PA	C.D.P. Vila do Conde	Barcarena	PA	2009-01-21
												20				20	export	Igarapé - Mirin	PA	C.D.P. Vila do Conde	Barcarena	PA	2009-01-21
										20						20	export	Igarapé - Mirin	PA	C.D.P. Vila do Conde	Barcarena	PA	2009-01-21
										20						20	export	Igarapé - Mirin	PA	C.D.P. Vila do Conde	Barcarena	PA	2009-01-21
										20						20	export	Igarapé - Mirin	PA	C.D.P. Vila do Conde	Barcarena	PA	2009-01-21
												20				20	export	Igarapé - Mirin	PA	C.D.P. Vila do Conde	Barcarena	PA	2009-01-21
												20				20	export	Igarapé - Mirin	PA	C.D.P. Vila do Conde	Barcarena	PA	2009-01-21
												20				20	export	Igarapé - Mirin	PA	C.D.P. Vila do Conde	Barcarena	PA	2009-01-21
												20				20	export	Igarapé - Mirin	PA	C.D.P. Vila do Conde	Barcarena	PA	2009-01-21
												20				20	export	Igarapé - Mirin	PA	C.D.P. Vila do Conde	Barcarena	PA	2009-01-21
												20				20	export	Igarapé - Mirin	PA	C.D.P. Vila do Conde	Barcarena	PA	2009-01-21
										20						20	export	Igarapé - Mirin	PA	C.D.P. Vila do Conde	Barcarena	PA	2009-01-21
										20						20	export	Igarapé - Mirin	PA	C.D.P. Vila do Conde	Barcarena	PA	2009-01-21
												p				20	export	Igarapé - Mirin	PA	C.D.P. Vila do Conde	Barcarena	PA	2009-01-21
												20				20	export	Igarapé - Mirin	PA	C.D.P. Vila do Conde	Barcarena	PA	2009-01-21
												20				20	export	Igarapé - Mirin	PA	C.D.P. Vila do Conde	Barcarena	PA	2009-01-21
												20				20	export	Igarapé - Mirin	PA	C.D.P. Vila do Conde	Barcarena	PA	2009-01-21
												20				20	export	Igarapé - Mirin	PA	C.D.P. Vila do Conde	Barcarena	PA	2009-01-21
												20				20	export	Igarapé - Mirin	PA	C.D.P. Vila do Conde	Barcarena	PA	2009-01-21
												20				20	export	Igarapé - Mirin	PA	C.D.P. Vila do Conde	Barcarena	PA	2009-01-21
												20				20	export	Igarapé - Mirin	PA	C.D.P. Vila do Conde	Barcarena	PA	2009-01-21
												20				20	export	Igarapé - Mirin	PA	C.D.P. Vila do Conde	Barcarena	PA	2009-01-21
												20				20	export	Igarapé - Mirin	PA	C.D.P. Vila do Conde	Barcarena	PA	2009-01-21
												20				20	export	Igarapé - Mirin	PA	C.D.P. Vila do Conde	Barcarena	PA	2009-01-21
												40				40	export	Igarapé - Mirin	PA	C.D.P. Vila do Conde	Barcarena	PA	2009-01-21
												38				38	export	Igarapé - Mirin	PA	C.D.P. Vila do Conde	Barcarena	PA	2009-01-16
										18						18	export	Paragominas	PA	C.D.P. Vila do Conde	Barcarena	PA	2009-01-20
										18						18	export	Paragominas	PA	C.D.P. Vila do Conde	Barcarena	PA	2009-01-20
										18						18	export	Paragominas	PA	C.D.P. Vila do Conde	Barcarena	PA	2009-01-20
										18						18	export	Paragominas	PA	C.D.P. Vila do Conde	Barcarena	PA	2009-01-20
										18						18	export	Paragominas	PA	C.D.P. Vila do Conde	Barcarena	PA	2009-01-20
										18						18	export	Paragominas	PA	C.D.P. Vila do Conde	Barcarena	PA	2009-01-20
										18						18	export	Paragominas	PA	C.D.P. Vila do Conde	Barcarena	PA	2009-01-20
										18						18	export	Paragominas	PA	C.D.P. Vila do Conde	Barcarena	PA	2009-01-20
										18						18	export	Paragominas	PA	C.D.P. Vila do Conde	Barcarena	PA	2009-01-20
										18						18	export	Paragominas	PA	C.D.P. Vila do Conde	Barcarena	PA	2009-01-20
										18						18	export	Paragominas	PA	C.D.P. Vila do Conde	Barcarena	PA	2009-01-20
												18				18	export	Paragominas	PA	C.D.P. Vila do Conde	Barcarena	PA	2009-01-20
												18				18	export	Paragominas	PA	C.D.P. Vila do Conde	Barcarena	PA	2009-01-20
e. coli												19				19	export	Paragominas	PA	C.D.P. Vila do Conde	Barcarena	PA	2009-01-20
enzima ndm1												19				19	export	Paragominas	PA	C.D.P. Vila do Conde	Barcarena	PA	2009-01-20
												19				19	export	Paragominas	PA	C.D.P. Vila do Conde	Barcarena	PA	2009-01-20
												19				19	export	Paragominas	PA	C.D.P. Vila do Conde	Barcarena	PA	2009-01-20
												19				19	export	Paragominas	PA	C.D.P. Vila do Conde	Barcarena	PA	2009-01-20
												19				19	export	Paragominas	PA	C.D.P. Vila do Conde	Barcarena	PA	2009-01-20
												19				19	export	Paragominas	PA	C.D.P. Vila do Conde	Barcarena	PA	2009-01-20
												19				19	slaughter	Breu Branco	PA	C.D.P. Vila do Conde	Barcarena	PA	2009-01-19
												19				19	slaughter	Breu Branco	PA	C.D.P. Vila do Conde	Barcarena	PA	2009-01-19
												19				19	slaughter	Breu Branco	PA	C.D.P. Vila do Conde	Barcarena	PA	2009-01-19
												19				19	slaughter	Breu Branco	PA	C.D.P. Vila do Conde	Barcarena	PA	2009-01-19
												19				19	slaughter	Breu Branco	PA	C.D.P. Vila do Conde	Barcarena	PA	2009-01-19
												19				19	slaughter	Breu Branco	PA	C.D.P. Vila do Conde	Barcarena	PA	2009-01-19
												19				19	slaughter	Breu Branco	PA	C.D.P. Vila do Conde	Barcarena	PA	2009-01-19
										19						19	export	Paragominas	PA	C.D.P. Vila do Conde	Barcarena	PA	2009-01-20
										19						19	export	Paragominas	PA	C.D.P. Vila do Conde	Barcarena	PA	2009-01-20
										19						19	export	Paragominas	PA	C.D.P. Vila do Conde	Barcarena	PA	2009-01-20
										19						19	export	Paragominas	PA	C.D.P. Vila do Conde	Barcarena	PA	2009-01-20
										19						19	export	Paragominas	PA	C.D.P. Vila do Conde	Barcarena	PA	2009-01-20
										19						19	export	Paragominas	PA	C.D.P. Vila do Conde	Barcarena	PA	2009-01-20
												19				19	export	Paragominas	PA	C.D.P. Vila do Conde	Barcarena	PA	2009-01-19
										38						38	fattening	Rondon do Pará	PA	C.D.P. Vila do Conde	Barcarena	PA	2009-01-21
										19						19	slaughter	Rondon do Pará	PA	C.D.P. Vila do Conde	Barcarena	PA	2009-01-21
										19						19	slaughter	Rondon do Pará	PA	C.D.P. Vila do Conde	Barcarena	PA	2009-01-21
												18				18	fattening	Xinguará	PA	C.D.P. Vila do Conde	Barcarena	PA	2009-01-19
												19				19	slaughter	Novo Repartimento	PA	C.D.P. Vila do Conde	Barcarena	PA	2009-01-19
												19				19	slaughter	Novo Repartimento	PA	C.D.P. Vila do Conde	Barcarena	PA	2009-01-19
										19						19	slaughter	Santa Maria do Pará	PA	C.D.P. Vila do Conde	Barcarena	PA	2009-01-21
										19						19	slaughter	Santa Maria do Pará	PA	C.D.P. Vila do Conde	Barcarena	PA	2009-01-21
										19						19	export	Marabá	PA	C.D.P. Vila do Conde	Barcarena	PA	2009-01-19
												28				28	export	Marabá	PA	C.D.P. Vila do Conde	Barcarena	PA	2009-01-19
												29				29	export	Marabá	PA	C.D.P. Vila do Conde	Barcarena	PA	2009-01-19
										19						19	slaughter	Tomé - Açu	PA	C.D.P. Vila do Conde	Barcarena	PA	2009-01-21
										19						19	slaughter	Tomé - Açu	PA	C.D.P. Vila do Conde	Barcarena	PA	2009-01-21
												19				19	slaughter	Tomé - Açu	PA	C.D.P. Vila do Conde	Barcarena	PA	2009-01-22
												20				20	slaughter	Tomé - Açu	PA	C.D.P. Vila do Conde	Barcarena	PA	2009-01-22
								19								19	export	Tomé - Açu	PA	C.D.P. Vila do Conde	Barcarena	PA	2009-01-19
										19						19	export	Tucuruí	PA	C.D.P. Vila do Conde	Barcarena	PA	2009-01-20
								19								19	export	Tomé - Açu	PA	C.D.P. Vila do Conde	Barcarena	PA	2009-01-19
								19								19	export	Tomé - Açu	PA	C.D.P. Vila do Conde	Barcarena	PA	2009-01-19
								19								19	export	Tomé - Açu	PA	C.D.P. Vila do Conde	Barcarena	PA	2009-01-19
												19				19	export	Tomé - Açu	PA	C.D.P. Vila do Conde	Barcarena	PA	2009-01-20
												19				19	export	Tomé - Açu	PA	C.D.P. Vila do Conde	Barcarena	PA	2009-01-20
												19				19	export	Tomé - Açu	PA	C.D.P. Vila do Conde	Barcarena	PA	2009-01-20
												38				38	export	Tomé - Açu	PA	C.D.P. Vila do Conde	Barcarena	PA	2009-01-20
												19				19	slaughter	Ipixuna	PA	C.D.P. Vila do Conde	Barcarena	PA	2009-01-22
												19				19	slaughter	Nova Ipixuma	PA	C.D.P. Vila do Conde	Barcarena	PA	2009-01-22
										19						19	export	Jacundá	PA	C.D.P. Vila do Conde	Barcarena	PA	2009-01-19
										19						19		Paragominas	PA	C.D.P. Vila do Conde	Barcarena	PA	2009-01-15
2009-02-24	43	Lebanon		Beirut Port								19				19	export	Mojú	PA	C.D.P. Vila do Conde	Barcarena	PA	2009-02-13
												19				19	export	Mojú	PA	C.D.P. Vila do Conde	Barcarena	PA	2009-02-13
												18				18	export	Mojú	PA	C.D.P. Vila do Conde	Barcarena	PA	2009-02-13
												18				18	export	Mojú	PA	C.D.P. Vila do Conde	Barcarena	PA	2009-02-17
												18				18	export	Mojú	PA	C.D.P. Vila do Conde	Barcarena	PA	2009-02-13
												18				18	export	Mojú	PA	C.D.P. Vila do Conde	Barcarena	PA	2009-02-13
												18				18	export	Mojú	PA	C.D.P. Vila do Conde	Barcarena	PA	2009-02-13
												18				18	export	Mojú	PA	C.D.P. Vila do Conde	Barcarena	PA	2009-02-13
												18				18	export	Mojú	PA	C.D.P. Vila do Conde	Barcarena	PA	2009-02-13
												18				18	export	Mojú	PA	C.D.P. Vila do Conde	Barcarena	PA	2009-02-13
												18				18	export	Mojú	PA	C.D.P. Vila do Conde	Barcarena	PA	2009-02-13
												18				18	export	Mojú	PA	C.D.P. Vila do Conde	Barcarena	PA	2009-02-13
												18				18	export	Mojú	PA	C.D.P. Vila do Conde	Barcarena	PA	2009-02-13
										18						18	export	Mojú	PA	C.D.P. Vila do Conde	Barcarena	PA	2009-02-13
										19						19	export	Mojú	PA	C.D.P. Vila do Conde	Barcarena	PA	2009-02-13
										19						19	export	Mojú	PA	C.D.P. Vila do Conde	Barcarena	PA	2009-02-13
												19				19	export	Mojú	PA	C.D.P. Vila do Conde	Barcarena	PA	2009-02-13
										19						19	export	Mojú	PA	C.D.P. Vila do Conde	Barcarena	PA	2009-02-13
										19						19	export	Mojú	PA	C.D.P. Vila do Conde	Barcarena	PA	2009-02-13
										19						19	export	Mojú	PA	C.D.P. Vila do Conde	Barcarena	PA	2009-02-13
										19						19	export	Mojú	PA	C.D.P. Vila do Conde	Barcarena	PA	2009-02-13
										19						19	export	Mojú	PA	C.D.P. Vila do Conde	Barcarena	PA	2009-02-13
										19						19	export	Mojú	PA	C.D.P. Vila do Conde	Barcarena	PA	2009-02-13
										19						19	export	Mojú	PA	C.D.P. Vila do Conde	Barcarena	PA	2009-02-13
										19						19	export	Mojú	PA	C.D.P. Vila do Conde	Barcarena	PA	2009-02-13
										19						19	export	Mojú	PA	C.D.P. Vila do Conde	Barcarena	PA	2009-02-13
										19						19	export	Mojú	PA	C.D.P. Vila do Conde	Barcarena	PA	2009-02-13
										19						19	export	Mojú	PA	C.D.P. Vila do Conde	Barcarena	PA	2009-02-13
										19						19	export	Mojú	PA	C.D.P. Vila do Conde	Barcarena	PA	2009-02-13
										19						19	export	Mojú	PA	C.D.P. Vila do Conde	Barcarena	PA	2009-02-13
										19						19	export	Mojú	PA	C.D.P. Vila do Conde	Barcarena	PA	2009-02-13
										19						19	export	Mojú	PA	C.D.P. Vila do Conde	Barcarena	PA	2009-02-13
										19						19	export	Mojú	PA	C.D.P. Vila do Conde	Barcarena	PA	2009-02-13
										19						19	export	Mojú	PA	C.D.P. Vila do Conde	Barcarena	PA	2009-02-13
										19						19	export	Mojú	PA	C.D.P. Vila do Conde	Barcarena	PA	2009-02-13
										19						19	export	Mojú	PA	C.D.P. Vila do Conde	Barcarena	PA	2009-02-13
										19						19	export	Mojú	PA	C.D.P. Vila do Conde	Barcarena	PA	2009-02-13
										19						19	export	Mojú	PA	C.D.P. Vila do Conde	Barcarena	PA	2009-02-13
										19						19	export	Mojú	PA	C.D.P. Vila do Conde	Barcarena	PA	2009-02-13
										19						19	export	Mojú	PA	C.D.P. Vila do Conde	Barcarena	PA	2009-02-13
										19						19	export	Mojú	PA	C.D.P. Vila do Conde	Barcarena	PA	2009-02-13
										19						19	export	Mojú	PA	C.D.P. Vila do Conde	Barcarena	PA	2009-02-13
										19						19	export	Mojú	PA	C.D.P. Vila do Conde	Barcarena	PA	2009-02-13
										19						19	export	Mojú	PA	C.D.P. Vila do Conde	Barcarena	PA	2009-02-13
										19						19	export	Mojú	PA	C.D.P. Vila do Conde	Barcarena	PA	2009-02-13
										19						19	export	Mojú	PA	C.D.P. Vila do Conde	Barcarena	PA	2009-02-13
												19				19	export	Mojú	PA	C.D.P. Vila do Conde	Barcarena	PA	2009-02-13
												19				19	export	Mojú	PA	C.D.P. Vila do Conde	Barcarena	PA	2009-02-13
												19				19	export	Mojú	PA	C.D.P. Vila do Conde	Barcarena	PA	2009-02-13
												19				19	export	Mojú	PA	C.D.P. Vila do Conde	Barcarena	PA	2009-02-13
												19				19	export	Mojú	PA	C.D.P. Vila do Conde	Barcarena	PA	2009-02-13
												19				19	export	Mojú	PA	C.D.P. Vila do Conde	Barcarena	PA	2009-02-13
												19				19	export	Mojú	PA	C.D.P. Vila do Conde	Barcarena	PA	2009-02-13
												19				19	export	Mojú	PA	C.D.P. Vila do Conde	Barcarena	PA	2009-02-13
												19				19	export	Mojú	PA	C.D.P. Vila do Conde	Barcarena	PA	2009-02-13
												19				19	export	Mojú	PA	C.D.P. Vila do Conde	Barcarena	PA	2009-02-13
												19				19	export	Mojú	PA	C.D.P. Vila do Conde	Barcarena	PA	2009-02-13
												19				19	export	Mojú	PA	C.D.P. Vila do Conde	Barcarena	PA	2009-02-13
												19				19	export	Mojú	PA	C.D.P. Vila do Conde	Barcarena	PA	2009-02-13
												19				19	export	Mojú	PA	C.D.P. Vila do Conde	Barcarena	PA	2009-02-13
												19				19	export	Mojú	PA	C.D.P. Vila do Conde	Barcarena	PA	2009-02-13
												19				19	export	Mojú	PA	C.D.P. Vila do Conde	Barcarena	PA	2009-02-13
												19				19	export	Mojú	PA	C.D.P. Vila do Conde	Barcarena	PA	2009-02-13
												19				19	export	Mojú	PA	C.D.P. Vila do Conde	Barcarena	PA	2009-02-13
												19				19	export	Mojú	PA	C.D.P. Vila do Conde	Barcarena	PA	2009-02-13
												19				19	export	Mojú	PA	C.D.P. Vila do Conde	Barcarena	PA	2009-02-13
												19				19	export	Mojú	PA	C.D.P. Vila do Conde	Barcarena	PA	2009-02-13
												19				19	export	Mojú	PA	C.D.P. Vila do Conde	Barcarena	PA	2009-02-13
												19				19	export	Mojú	PA	C.D.P. Vila do Conde	Barcarena	PA	2009-02-13
												19				19	export	Mojú	PA	C.D.P. Vila do Conde	Barcarena	PA	2009-02-13
												19				19	export	Mojú	PA	C.D.P. Vila do Conde	Barcarena	PA	2009-02-13
												19				19	export	Mojú	PA	C.D.P. Vila do Conde	Barcarena	PA	2009-02-13
												19				19	export	Mojú	PA	C.D.P. Vila do Conde	Barcarena	PA	2009-02-13
												19				19	export	Mojú	PA	C.D.P. Vila do Conde	Barcarena	PA	2009-02-13
												19				19	export	Mojú	PA	C.D.P. Vila do Conde	Barcarena	PA	2009-02-13
												19				19	export	Mojú	PA	C.D.P. Vila do Conde	Barcarena	PA	2009-02-13
												19				19	export	Mojú	PA	C.D.P. Vila do Conde	Barcarena	PA	2009-02-13
												19				19	export	Mojú	PA	C.D.P. Vila do Conde	Barcarena	PA	2009-02-13
												19				19	export	Mojú	PA	C.D.P. Vila do Conde	Barcarena	PA	2009-02-13
												19				19	export	Mojú	PA	C.D.P. Vila do Conde	Barcarena	PA	2009-02-13
												19				19	export	Mojú	PA	C.D.P. Vila do Conde	Barcarena	PA	2009-02-13
												19				19	export	Mojú	PA	C.D.P. Vila do Conde	Barcarena	PA	2009-02-13
												19				19	export	Mojú	PA	C.D.P. Vila do Conde	Barcarena	PA	2009-02-13
												19				19	export	Mojú	PA	C.D.P. Vila do Conde	Barcarena	PA	2009-02-13
												19				19	export	Mojú	PA	C.D.P. Vila do Conde	Barcarena	PA	2009-02-13
												19				19	export	Mojú	PA	C.D.P. Vila do Conde	Barcarena	PA	2009-02-13
												19				19	export	Mojú	PA	C.D.P. Vila do Conde	Barcarena	PA	2009-02-13
												19				19	export	Mojú	PA	C.D.P. Vila do Conde	Barcarena	PA	2009-02-13
												19				19	export	Mojú	PA	C.D.P. Vila do Conde	Barcarena	PA	2009-02-13
												19				19	export	Mojú	PA	C.D.P. Vila do Conde	Barcarena	PA	2009-02-13
												19				19	export	Mojú	PA	C.D.P. Vila do Conde	Barcarena	PA	2009-02-13
												19				19	export	Mojú	PA	C.D.P. Vila do Conde	Barcarena	PA	2009-02-13
												19				19	export	Mojú	PA	C.D.P. Vila do Conde	Barcarena	PA	2009-02-13
												19				19	export	Mojú	PA	C.D.P. Vila do Conde	Barcarena	PA	2009-02-13
												19				19	export	Mojú	PA	C.D.P. Vila do Conde	Barcarena	PA	2009-02-13
												19				19	export	Mojú	PA	C.D.P. Vila do Conde	Barcarena	PA	2009-02-13
												19				19	export	Mojú	PA	C.D.P. Vila do Conde	Barcarena	PA	2009-02-13
												19				19	export	Mojú	PA	C.D.P. Vila do Conde	Barcarena	PA	2009-02-13
												19				19	export	Mojú	PA	C.D.P. Vila do Conde	Barcarena	PA	2009-02-13
												19				19	export	Mojú	PA	C.D.P. Vila do Conde	Barcarena	PA	2009-02-13
												19				19	export	Mojú	PA	C.D.P. Vila do Conde	Barcarena	PA	2009-02-13
												19				19	export	Mojú	PA	C.D.P. Vila do Conde	Barcarena	PA	2009-02-13
												19				19	export	Mojú	PA	C.D.P. Vila do Conde	Barcarena	PA	2009-02-13
												19				19	export	Mojú	PA	C.D.P. Vila do Conde	Barcarena	PA	2009-02-13
												19				19	export	Mojú	PA	C.D.P. Vila do Conde	Barcarena	PA	2009-02-13
												19				19	export	Mojú	PA	C.D.P. Vila do Conde	Barcarena	PA	2009-02-13
												19				19	export	Mojú	PA	C.D.P. Vila do Conde	Barcarena	PA	2009-02-13
												19				19	export	Mojú	PA	C.D.P. Vila do Conde	Barcarena	PA	2009-02-13
												19				19	export	Mojú	PA	C.D.P. Vila do Conde	Barcarena	PA	2009-02-13
												19				19	export	Mojú	PA	C.D.P. Vila do Conde	Barcarena	PA	2009-02-13
												19				19	export	Mojú	PA	C.D.P. Vila do Conde	Barcarena	PA	2009-02-13
												19				19	export	Mojú	PA	C.D.P. Vila do Conde	Barcarena	PA	2009-02-13
												19				19	export	Mojú	PA	C.D.P. Vila do Conde	Barcarena	PA	2009-02-13
												19				19	export	Mojú	PA	C.D.P. Vila do Conde	Barcarena	PA	2009-02-13
												19				19	export	Mojú	PA	C.D.P. Vila do Conde	Barcarena	PA	2009-02-13
												19				19	export	Mojú	PA	C.D.P. Vila do Conde	Barcarena	PA	2009-02-13
												19				19	export	Mojú	PA	C.D.P. Vila do Conde	Barcarena	PA	2009-02-13
												19				19	export	Mojú	PA	C.D.P. Vila do Conde	Barcarena	PA	2009-02-13
												19				19	export	Mojú	PA	C.D.P. Vila do Conde	Barcarena	PA	2009-02-13
												19				19	export	Mojú	PA	C.D.P. Vila do Conde	Barcarena	PA	2009-02-13
												19				19	export	Mojú	PA	C.D.P. Vila do Conde	Barcarena	PA	2009-02-13
												19				19	export	Mojú	PA	C.D.P. Vila do Conde	Barcarena	PA	2009-02-13
												19				19	export	Mojú	PA	C.D.P. Vila do Conde	Barcarena	PA	2009-02-13
												19				19	export	Mojú	PA	C.D.P. Vila do Conde	Barcarena	PA	2009-02-13
												19				19	export	Mojú	PA	C.D.P. Vila do Conde	Barcarena	PA	2009-02-13
												19				19	export	Mojú	PA	C.D.P. Vila do Conde	Barcarena	PA	2009-02-13
												19				19	export	Mojú	PA	C.D.P. Vila do Conde	Barcarena	PA	2009-02-13
												19				19	export	Mojú	PA	C.D.P. Vila do Conde	Barcarena	PA	2009-02-13
												19				19	export	Mojú	PA	C.D.P. Vila do Conde	Barcarena	PA	2009-02-13
												19				19	export	Mojú	PA	C.D.P. Vila do Conde	Barcarena	PA	2009-02-13
												18				18	export	Mojú	PA	C.D.P. Vila do Conde	Barcarena	PA	2009-02-16
												18				18	export	Mojú	PA	C.D.P. Vila do Conde	Barcarena	PA	2009-02-16
												19				19	export	Mojú	PA	C.D.P. Vila do Conde	Barcarena	PA	2009-02-16
										19						19	export	Mojú	PA	C.D.P. Vila do Conde	Barcarena	PA	2009-02-16
										19						19	export	Mojú	PA	C.D.P. Vila do Conde	Barcarena	PA	2009-02-16
										19						19	export	Mojú	PA	C.D.P. Vila do Conde	Barcarena	PA	2009-02-16
												19				19	export	Mojú	PA	C.D.P. Vila do Conde	Barcarena	PA	2009-02-16
												19				19	export	Mojú	PA	C.D.P. Vila do Conde	Barcarena	PA	2009-02-16
										19						19	export	Mojú	PA	C.D.P. Vila do Conde	Barcarena	PA	2009-02-16
										19						19	export	Mojú	PA	C.D.P. Vila do Conde	Barcarena	PA	2009-02-16
										19						19	export	Mojú	PA	C.D.P. Vila do Conde	Barcarena	PA	2009-02-16
												19				19	export	Mojú	PA	C.D.P. Vila do Conde	Barcarena	PA	2009-02-16
										19						19	export	Mojú	PA	C.D.P. Vila do Conde	Barcarena	PA	2009-02-16
										19						19	export	Mojú	PA	C.D.P. Vila do Conde	Barcarena	PA	2009-02-16
										19						19	export	Mojú	PA	C.D.P. Vila do Conde	Barcarena	PA	2009-02-16
										19						19	export	Mojú	PA	C.D.P. Vila do Conde	Barcarena	PA	2009-02-16
										19						19	export	Mojú	PA	C.D.P. Vila do Conde	Barcarena	PA	2009-02-16
										19						19	export	Mojú	PA	C.D.P. Vila do Conde	Barcarena	PA	2009-02-16
										19						19	export	Mojú	PA	C.D.P. Vila do Conde	Barcarena	PA	2009-02-16
										19						19	export	Mojú	PA	C.D.P. Vila do Conde	Barcarena	PA	2009-02-16
										19						19	export	Mojú	PA	C.D.P. Vila do Conde	Barcarena	PA	2009-02-16
												45				45	export	Mojú	PA	C.D.P. Vila do Conde	Barcarena	PA	2009-02-16
												45				45	export	Mojú	PA	C.D.P. Vila do Conde	Barcarena	PA	2009-02-16
												19				19	export	Mojú	PA	C.D.P. Vila do Conde	Barcarena	PA	2009-02-16
												19				19	export	Mojú	PA	C.D.P. Vila do Conde	Barcarena	PA	2009-02-16
										19						19	export	Mojú	PA	C.D.P. Vila do Conde	Barcarena	PA	2009-02-16
										19						19	export	Mojú	PA	C.D.P. Vila do Conde	Barcarena	PA	2009-02-16
										19						19	export	Mojú	PA	C.D.P. Vila do Conde	Barcarena	PA	2009-02-16
												19				19	export	Mojú	PA	C.D.P. Vila do Conde	Barcarena	PA	2009-02-16
										19						19	export	Mojú	PA	C.D.P. Vila do Conde	Barcarena	PA	2009-02-16
												19				19	export	Mojú	PA	C.D.P. Vila do Conde	Barcarena	PA	2009-02-16
										19						19	export	Mojú	PA	C.D.P. Vila do Conde	Barcarena	PA	2009-02-16
												19				19	export	Mojú	PA	C.D.P. Vila do Conde	Barcarena	PA	2009-02-16
												19				19	export	Mojú	PA	C.D.P. Vila do Conde	Barcarena	PA	2009-02-16
										19						19	export	Mojú	PA	C.D.P. Vila do Conde	Barcarena	PA	2009-02-16
										19						19	export	Mojú	PA	C.D.P. Vila do Conde	Barcarena	PA	2009-02-16
										19						19	export	Mojú	PA	C.D.P. Vila do Conde	Barcarena	PA	2009-02-16
												19				19	export	Mojú	PA	C.D.P. Vila do Conde	Barcarena	PA	2009-02-16
												19				19	export	Mojú	PA	C.D.P. Vila do Conde	Barcarena	PA	2009-02-16
										18						18	export	Mojú	PA	C.D.P. Vila do Conde	Barcarena	PA	2009-02-16
												45				45	export	Mojú	PA	C.D.P. Vila do Conde	Barcarena	PA	2009-02-16
												18				18	export	Mojú	PA	C.D.P. Vila do Conde	Barcarena	PA	2009-02-16
										18						18	export	Mojú	PA	C.D.P. Vila do Conde	Barcarena	PA	2009-02-16
										19						19	export	Mojú	PA	C.D.P. Vila do Conde	Barcarena	PA	2009-02-16
										19						19	export	Mojú	PA	C.D.P. Vila do Conde	Barcarena	PA	2009-02-16
										19						19	export	Mojú	PA	C.D.P. Vila do Conde	Barcarena	PA	2009-02-16
												18				18	export	Mojú	PA	C.D.P. Vila do Conde	Barcarena	PA	2009-02-16
												18				18	export	Mojú	PA	C.D.P. Vila do Conde	Barcarena	PA	2009-02-16
												19				19	export	Mojú	PA	C.D.P. Vila do Conde	Barcarena	PA	2009-02-16
										18						18	export	Mojú	PA	C.D.P. Vila do Conde	Barcarena	PA	2009-02-16
										18						18	export	Mojú	PA	C.D.P. Vila do Conde	Barcarena	PA	2009-02-16
												18				18	export	Mojú	PA	C.D.P. Vila do Conde	Barcarena	PA	2009-02-16
												18				18	export	Mojú	PA	C.D.P. Vila do Conde	Barcarena	PA	2009-02-16
												18				18	export	Mojú	PA	C.D.P. Vila do Conde	Barcarena	PA	2009-02-16
												18				18	export	Mojú	PA	C.D.P. Vila do Conde	Barcarena	PA	2009-02-16
												18				18	export	Mojú	PA	C.D.P. Vila do Conde	Barcarena	PA	2009-02-16
												18				18	export	Mojú	PA	C.D.P. Vila do Conde	Barcarena	PA	2009-02-16
												18				18	export	Mojú	PA	C.D.P. Vila do Conde	Barcarena	PA	2009-02-16
												19				19	export	Mojú	PA	C.D.P. Vila do Conde	Barcarena	PA	2009-02-16
												19				19	export	Mojú	PA	C.D.P. Vila do Conde	Barcarena	PA	2009-02-16
										18						18	export	Mojú	PA	C.D.P. Vila do Conde	Barcarena	PA	2009-02-16
												18				18	export	Mojú	PA	C.D.P. Vila do Conde	Barcarena	PA	2009-02-16
												19				19	export	Mojú	PA	C.D.P. Vila do Conde	Barcarena	PA	2009-02-16
												19				19	export	Mojú	PA	C.D.P. Vila do Conde	Barcarena	PA	2009-02-16
										19						19	export	Mojú	PA	C.D.P. Vila do Conde	Barcarena	PA	2009-02-16
												19				19	export	Mojú	PA	C.D.P. Vila do Conde	Barcarena	PA	2009-02-16
												19				19	export	Mojú	PA	C.D.P. Vila do Conde	Barcarena	PA	2009-02-16
										19						19	export	Mojú	PA	C.D.P. Vila do Conde	Barcarena	PA	2009-02-16
												18				18	export	Mojú	PA	C.D.P. Vila do Conde	Barcarena	PA	2009-02-16
										19						19	export	Mojú	PA	C.D.P. Vila do Conde	Barcarena	PA	2009-02-16
												19				19	export	Mojú	PA	C.D.P. Vila do Conde	Barcarena	PA	2009-02-16
												19				19	export	Mojú	PA	C.D.P. Vila do Conde	Barcarena	PA	2009-02-16
												19				19	export	Mojú	PA	C.D.P. Vila do Conde	Barcarena	PA	2009-02-16
										19						19	export	Mojú	PA	C.D.P. Vila do Conde	Barcarena	PA	2009-02-16
												19				19	export	Mojú	PA	C.D.P. Vila do Conde	Barcarena	PA	2009-02-16
												19				19	export	Mojú	PA	C.D.P. Vila do Conde	Barcarena	PA	2009-02-16
												19				19	export	Mojú	PA	C.D.P. Vila do Conde	Barcarena	PA	2009-02-16
												19				19	export	Mojú	PA	C.D.P. Vila do Conde	Barcarena	PA	2009-02-16
												18				18	export	Mojú	PA	C.D.P. Vila do Conde	Barcarena	PA	2009-02-16
												19				19	export	Mojú	PA	C.D.P. Vila do Conde	Barcarena	PA	2009-02-16
												19				19	export	Mojú	PA	C.D.P. Vila do Conde	Barcarena	PA	2009-02-16
												19				19	export	Mojú	PA	C.D.P. Vila do Conde	Barcarena	PA	2009-02-16
												45				45	export	Mojú	PA	C.D.P. Vila do Conde	Barcarena	PA	2009-02-17
												45				45	export	Mojú	PA	C.D.P. Vila do Conde	Barcarena	PA	2009-02-17
												45				45	export	Mojú	PA	C.D.P. Vila do Conde	Barcarena	PA	2009-02-17
												45				45	export	Mojú	PA	C.D.P. Vila do Conde	Barcarena	PA	2009-02-17
												45				45	export	Mojú	PA	C.D.P. Vila do Conde	Barcarena	PA	2009-02-17
												45				45	export	Mojú	PA	C.D.P. Vila do Conde	Barcarena	PA	2009-02-17
												45				45	export	Mojú	PA	C.D.P. Vila do Conde	Barcarena	PA	2009-02-17
												45				45	export	Mojú	PA	C.D.P. Vila do Conde	Barcarena	PA	2009-02-17
												45				45	export	Mojú	PA	C.D.P. Vila do Conde	Barcarena	PA	2009-02-17
												45				45	export	Mojú	PA	C.D.P. Vila do Conde	Barcarena	PA	2009-02-17
												45				45	export	Mojú	PA	C.D.P. Vila do Conde	Barcarena	PA	2009-02-17
												45				45	export	Mojú	PA	C.D.P. Vila do Conde	Barcarena	PA	2009-02-17
												18				18	export	Mojú	PA	C.D.P. Vila do Conde	Barcarena	PA	2009-02-17
												18				18	export	Mojú	PA	C.D.P. Vila do Conde	Barcarena	PA	2009-02-17
												18				18	export	Mojú	PA	C.D.P. Vila do Conde	Barcarena	PA	2009-02-17
												18				18	export	Mojú	PA	C.D.P. Vila do Conde	Barcarena	PA	2009-02-17
												18				18	export	Mojú	PA	C.D.P. Vila do Conde	Barcarena	PA	2009-02-17
												18				18	export	Mojú	PA	C.D.P. Vila do Conde	Barcarena	PA	2009-02-17
												18				18	export	Mojú	PA	C.D.P. Vila do Conde	Barcarena	PA	2009-02-17
												18				18	export	Mojú	PA	C.D.P. Vila do Conde	Barcarena	PA	2009-02-17
												18				18	export	Mojú	PA	C.D.P. Vila do Conde	Barcarena	PA	2009-02-17
												18				18	export	Mojú	PA	C.D.P. Vila do Conde	Barcarena	PA	2009-02-17
												18				18	export	Mojú	PA	C.D.P. Vila do Conde	Barcarena	PA	2009-02-17
												18				18	export	Mojú	PA	C.D.P. Vila do Conde	Barcarena	PA	2009-02-17
												18				18	export	Mojú	PA	C.D.P. Vila do Conde	Barcarena	PA	2009-02-17
												19				19	export	Mojú	PA	C.D.P. Vila do Conde	Barcarena	PA	2009-02-17
												19				19	export	Mojú	PA	C.D.P. Vila do Conde	Barcarena	PA	2009-02-17
												19				19	export	Mojú	PA	C.D.P. Vila do Conde	Barcarena	PA	2009-02-17
												19				19	export	Mojú	PA	C.D.P. Vila do Conde	Barcarena	PA	2009-02-17
												19				19	export	Mojú	PA	C.D.P. Vila do Conde	Barcarena	PA	2009-02-17
												19				19	export	Mojú	PA	C.D.P. Vila do Conde	Barcarena	PA	2009-02-17
												19				19	export	Mojú	PA	C.D.P. Vila do Conde	Barcarena	PA	2009-02-17
												19				19	export	Mojú	PA	C.D.P. Vila do Conde	Barcarena	PA	2009-02-17
												19				19	export	Mojú	PA	C.D.P. Vila do Conde	Barcarena	PA	2009-02-17
												19				19	export	Mojú	PA	C.D.P. Vila do Conde	Barcarena	PA	2009-02-17
												19				19	export	Mojú	PA	C.D.P. Vila do Conde	Barcarena	PA	2009-02-17
												19				19	export	Mojú	PA	C.D.P. Vila do Conde	Barcarena	PA	2009-02-17
												19				19	export	Mojú	PA	C.D.P. Vila do Conde	Barcarena	PA	2009-02-17
												19				19	export	Mojú	PA	C.D.P. Vila do Conde	Barcarena	PA	2009-02-17
												19				19	export	Mojú	PA	C.D.P. Vila do Conde	Barcarena	PA	2009-02-17
												19				19	export	Mojú	PA	C.D.P. Vila do Conde	Barcarena	PA	2009-02-17
												19				19	export	Mojú	PA	C.D.P. Vila do Conde	Barcarena	PA	2009-02-17
												19				19	export	Mojú	PA	C.D.P. Vila do Conde	Barcarena	PA	2009-02-17
										19						19	export	Mojú	PA	C.D.P. Vila do Conde	Barcarena	PA	2009-02-17
										19						19	export	Mojú	PA	C.D.P. Vila do Conde	Barcarena	PA	2009-02-17
										19						19	export	Mojú	PA	C.D.P. Vila do Conde	Barcarena	PA	2009-02-17
										19						19	export	Mojú	PA	C.D.P. Vila do Conde	Barcarena	PA	2009-02-17
										19						19	export	Mojú	PA	C.D.P. Vila do Conde	Barcarena	PA	2009-02-17
												1				1	export	Mojú	PA	C.D.P. Vila do Conde	Barcarena	PA	2009-02-17
												2				2	export	Mojú	PA	C.D.P. Vila do Conde	Barcarena	PA	2009-02-17
												2				2	export	Mojú	PA	C.D.P. Vila do Conde	Barcarena	PA	2009-02-17
												15				15	export	Mojú	PA	C.D.P. Vila do Conde	Barcarena	PA	2009-02-17
												18				18	export	Mojú	PA	C.D.P. Vila do Conde	Barcarena	PA	2009-02-17
										18						18	export	Mojú	PA	C.D.P. Vila do Conde	Barcarena	PA	2009-02-17
												19				19	export	Mojú	PA	C.D.P. Vila do Conde	Barcarena	PA	2009-02-17
												19				19	export	Mojú	PA	C.D.P. Vila do Conde	Barcarena	PA	2009-02-17
												19				19	export	Mojú	PA	C.D.P. Vila do Conde	Barcarena	PA	2009-02-17
												19				19	export	Mojú	PA	C.D.P. Vila do Conde	Barcarena	PA	2009-02-17
												19				19	export	Mojú	PA	C.D.P. Vila do Conde	Barcarena	PA	2009-02-17
												19				19	export	Mojú	PA	C.D.P. Vila do Conde	Barcarena	PA	2009-02-17
												19				19	export	Mojú	PA	C.D.P. Vila do Conde	Barcarena	PA	2009-02-17
												19				19	export	Mojú	PA	C.D.P. Vila do Conde	Barcarena	PA	2009-02-17
												19				19	export	Mojú	PA	C.D.P. Vila do Conde	Barcarena	PA	2009-02-17
												19				19	export	Mojú	PA	C.D.P. Vila do Conde	Barcarena	PA	2009-02-17
												19				19	export	Mojú	PA	C.D.P. Vila do Conde	Barcarena	PA	2009-02-17
												19				19	export	Mojú	PA	C.D.P. Vila do Conde	Barcarena	PA	2009-02-17
												19				19	export	Mojú	PA	C.D.P. Vila do Conde	Barcarena	PA	2009-02-17
												19				19	export	Mojú	PA	C.D.P. Vila do Conde	Barcarena	PA	2009-02-17
												19				19	export	Mojú	PA	C.D.P. Vila do Conde	Barcarena	PA	2009-02-17
												19				19	export	Mojú	PA	C.D.P. Vila do Conde	Barcarena	PA	2009-02-17
												19				19	export	Mojú	PA	C.D.P. Vila do Conde	Barcarena	PA	2009-02-17
												18				18	export	Mojú	PA	C.D.P. Vila do Conde	Barcarena	PA	2009-02-18
												18				18	export	Mojú	PA	C.D.P. Vila do Conde	Barcarena	PA	2009-02-18
												18				18	export	Mojú	PA	C.D.P. Vila do Conde	Barcarena	PA	2009-02-18
												18				18	export	Mojú	PA	C.D.P. Vila do Conde	Barcarena	PA	2009-02-18
												18				18	export	Mojú	PA	C.D.P. Vila do Conde	Barcarena	PA	2009-02-18
												18				18	export	Mojú	PA	C.D.P. Vila do Conde	Barcarena	PA	2009-02-18
												18				18	export	Mojú	PA	C.D.P. Vila do Conde	Barcarena	PA	2009-02-18
										19						19	export	Mojú	PA	C.D.P. Vila do Conde	Barcarena	PA	2009-02-18
										19						19	export	Mojú	PA	C.D.P. Vila do Conde	Barcarena	PA	2009-02-18
										19						19	export	Mojú	PA	C.D.P. Vila do Conde	Barcarena	PA	2009-02-18
										19						19	export	Mojú	PA	C.D.P. Vila do Conde	Barcarena	PA	2009-02-18
										19						19	export	Mojú	PA	C.D.P. Vila do Conde	Barcarena	PA	2009-02-18
										19						19	export	Mojú	PA	C.D.P. Vila do Conde	Barcarena	PA	2009-02-18
										19						19	export	Mojú	PA	C.D.P. Vila do Conde	Barcarena	PA	2009-02-18
										19						19	export	Mojú	PA	C.D.P. Vila do Conde	Barcarena	PA	2009-02-18
												19				19	export	Mojú	PA	C.D.P. Vila do Conde	Barcarena	PA	2009-02-18
												19				19	export	Mojú	PA	C.D.P. Vila do Conde	Barcarena	PA	2009-02-18
												19				19	export	Mojú	PA	C.D.P. Vila do Conde	Barcarena	PA	2009-02-18
												19				19	export	Mojú	PA	C.D.P. Vila do Conde	Barcarena	PA	2009-02-18
												19				19	export	Mojú	PA	C.D.P. Vila do Conde	Barcarena	PA	2009-02-18
												19				19	export	Mojú	PA	C.D.P. Vila do Conde	Barcarena	PA	2009-02-18
												19				19	export	Mojú	PA	C.D.P. Vila do Conde	Barcarena	PA	2009-02-18
												19				19	export	Mojú	PA	C.D.P. Vila do Conde	Barcarena	PA	2009-02-18
												19				19	export	Mojú	PA	C.D.P. Vila do Conde	Barcarena	PA	2009-02-18
												19				19	export	Mojú	PA	C.D.P. Vila do Conde	Barcarena	PA	2009-02-18
												19				19	export	Mojú	PA	C.D.P. Vila do Conde	Barcarena	PA	2009-02-18
												45				45	export	Mojú	PA	C.D.P. Vila do Conde	Barcarena	PA	2009-02-19
										19						19	export	Mojú	PA	C.D.P. Vila do Conde	Barcarena	PA	2009-02-19
												19				19	export	Mojú	PA	C.D.P. Vila do Conde	Barcarena	PA	2009-02-19
										19						19	export	Goianésia do Pará	PA	C.D.P. Vila do Conde	Barcarena	PA	2009-02-19
										19						19	export	Goianésia do Pará	PA	C.D.P. Vila do Conde	Barcarena	PA	2009-02-19
										19						19	export	Goianésia do Pará	PA	C.D.P. Vila do Conde	Barcarena	PA	2009-02-19
										19						19	export	Goianésia do Pará	PA	C.D.P. Vila do Conde	Barcarena	PA	2009-02-19
												19				19	fattening	Bom Jesus	PA	0	Mojú	PA	2009-02-16
										21						21	export	Baião	PA	C.D.P. Vila do Conde	Barcarena	PA	2009-02-18
										21						21	export	Baião	PA	C.D.P. Vila do Conde	Barcarena	PA	2009-02-18
										21						21	export	Baião	PA	C.D.P. Vila do Conde	Barcarena	PA	2009-02-18
2009-02-24	42	Lebanon		Beirut Port								18				18	slaughter	Abel Figueiredo	PA	C.D.P. Vila do Conde	Barcarena	PA	2009-02-16
												19				19	slaughter	Abel Figueiredo	PA	C.D.P. Vila do Conde	Barcarena	PA	2009-02-16
												19				19	slaughter	Abel Figueiredo	PA	C.D.P. Vila do Conde	Barcarena	PA	2009-02-16
												19				19	slaughter	Abel Figueiredo	PA	C.D.P. Vila do Conde	Barcarena	PA	2009-02-16
												19				19	slaughter	Abel Figueiredo	PA	C.D.P. Vila do Conde	Barcarena	PA	2009-02-16
												19				19	slaughter	Abel Figueiredo	PA	C.D.P. Vila do Conde	Barcarena	PA	2009-02-16
												19				19	slaughter	Abel Figueiredo	PA	C.D.P. Vila do Conde	Barcarena	PA	2009-02-16
												19				19	slaughter	Abel Figueiredo	PA	C.D.P. Vila do Conde	Barcarena	PA	2009-02-16
												19				19	slaughter	Abel Figueiredo	PA	C.D.P. Vila do Conde	Barcarena	PA	2009-02-16
												19				19	slaughter	Abel Figueiredo	PA	C.D.P. Vila do Conde	Barcarena	PA	2009-02-16
												19				19	slaughter	Abel Figueiredo	PA	C.D.P. Vila do Conde	Barcarena	PA	2009-02-16
												19				19	slaughter	Boi Branco	PA	C.D.P. Vila do Conde	Barcarena	PA	2009-02-18
												19				19	slaughter	Boi Branco	PA	C.D.P. Vila do Conde	Barcarena	PA	2009-02-18
												19				19	slaughter	Boi Branco	PA	C.D.P. Vila do Conde	Barcarena	PA	2009-02-18
												19				19	slaughter	Boi Branco	PA	C.D.P. Vila do Conde	Barcarena	PA	2009-02-18
												19				19	slaughter	Boi Branco	PA	C.D.P. Vila do Conde	Barcarena	PA	2009-02-18
												19				19	slaughter	Boi Branco	PA	C.D.P. Vila do Conde	Barcarena	PA	2009-02-18
												19				19	slaughter	Boi Branco	PA	C.D.P. Vila do Conde	Barcarena	PA	2009-02-18
												19				19	slaughter	Boi Branco	PA	C.D.P. Vila do Conde	Barcarena	PA	2009-02-18
										18						18	export	Goianésia do Pará	PA	C.D.P. Vila do Conde	Barcarena	PA	2009-02-18
										18						18	export	Goianésia do Pará	PA	C.D.P. Vila do Conde	Barcarena	PA	2009-02-18
										18						18	export	Goianésia do Pará	PA	C.D.P. Vila do Conde	Barcarena	PA	2009-02-18
										18						18	export	Goianésia do Pará	PA	C.D.P. Vila do Conde	Barcarena	PA	2009-02-18
										18						18	export	Goianésia do Pará	PA	C.D.P. Vila do Conde	Barcarena	PA	2009-02-18
										18						18	export	Goianésia do Pará	PA	C.D.P. Vila do Conde	Barcarena	PA	2009-02-18
										18						18	export	Goianésia do Pará	PA	C.D.P. Vila do Conde	Barcarena	PA	2009-02-18
												18				18	slaughter	Piçarra	PA	C.D.P. Vila do Conde	Barcarena	PA	2009-02-16
	0											18				18	slaughter	Piçarra	PA	C.D.P. Vila do Conde	Barcarena	PA	2009-02-16
												18				18	slaughter	Piçarra	PA	C.D.P. Vila do Conde	Barcarena	PA	2009-02-16
												18				18	slaughter	Piçarra	PA	C.D.P. Vila do Conde	Barcarena	PA	2009-02-16
												18				18	slaughter	Piçarra	PA	C.D.P. Vila do Conde	Barcarena	PA	2009-02-16
												19				19	slaughter	Breu Branco	PA	C.D.P. Vila do Conde	Barcarena	PA	2009-02-17
												19				19	slaughter	Breu Branco	PA	C.D.P. Vila do Conde	Barcarena	PA	2009-02-17
												19				19	slaughter	Breu Branco	PA	C.D.P. Vila do Conde	Barcarena	PA	2009-02-17
										18						18	export	Goianésia do Pará	PA	C.D.P. Vila do Conde	Barcarena	PA	2009-02-18
										19						19	export	Goianésia do Pará	PA	C.D.P. Vila do Conde	Barcarena	PA	2009-02-18
										19						19	export	Goianésia do Pará	PA	C.D.P. Vila do Conde	Barcarena	PA	2009-02-18
										19						19	export	Goianésia do Pará	PA	C.D.P. Vila do Conde	Barcarena	PA	2009-02-18
										19						19	export	Goianésia do Pará	PA	C.D.P. Vila do Conde	Barcarena	PA	2009-02-18
										19						19	export	Baião	PA	C.D.P. Vila do Conde	Barcarena	PA	2009-02-18
										19						19	export	Baião	PA	C.D.P. Vila do Conde	Barcarena	PA	2009-02-18
												19				19	slaughter	Novo Repartimento	PA	C.D.P. Vila do Conde	Barcarena	PA	2009-02-16
												19				19	slaughter	Novo Repartimento	PA	C.D.P. Vila do Conde	Barcarena	PA	2009-02-16
												19				19	slaughter	Novo Repartimento	PA	C.D.P. Vila do Conde	Barcarena	PA	2009-02-16
								12		6						18	export	Paragominas	PA	C.D.P. Vila do Conde	Barcarena	PA	2009-02-18
												19				19	fattening	Novo Repartimento	PA	0	Abaetetuba	PA	2009-02-17
												19				19	export	Pacajá	PA	C.D.P. Vila do Conde	Barcarena	PA	2009-02-19
												19				19	export	Pacajá	PA	C.D.P. Vila do Conde	Barcarena	PA	2009-02-16
										19						19	fattening	Tucuruí	PA	0	Mojú	PA	2009-02-17
												19				19	export	Pacajá	PA	C.D.P. Vila do Conde	Barcarena	PA	2009-02-19
										19						19	export	Mojú	PA	C.D.P. Vila do Conde	Barcarena	PA	2009-02-19
												18				18	export	Mojú	PA	C.D.P. Vila do Conde	Barcarena	PA	2009-02-19
												18				18	export	Mojú	PA	C.D.P. Vila do Conde	Barcarena	PA	2009-02-19
												18				18	export	Mojú	PA	C.D.P. Vila do Conde	Barcarena	PA	2009-02-19
												18				18	export	Mojú	PA	C.D.P. Vila do Conde	Barcarena	PA	2009-02-19
												18				18	export	Mojú	PA	C.D.P. Vila do Conde	Barcarena	PA	2009-02-19
												18				18	export	Mojú	PA	C.D.P. Vila do Conde	Barcarena	PA	2009-02-19
												18				18	export	Mojú	PA	C.D.P. Vila do Conde	Barcarena	PA	2009-02-19
												18				18	export	Mojú	PA	C.D.P. Vila do Conde	Barcarena	PA	2009-02-19
												18				18	export	Mojú	PA	C.D.P. Vila do Conde	Barcarena	PA	2009-02-19
												21				21	export	Mojú	PA	C.D.P. Vila do Conde	Barcarena	PA	2009-02-19
												21				21	export	Mojú	PA	C.D.P. Vila do Conde	Barcarena	PA	2009-02-19
												21				21	export	Mojú	PA	C.D.P. Vila do Conde	Barcarena	PA	2009-02-19
												21				21	export	Mojú	PA	C.D.P. Vila do Conde	Barcarena	PA	2009-02-19
										19						19	export	Mojú	PA	C.D.P. Vila do Conde	Barcarena	PA	2009-02-19
										19						19	export	Mojú	PA	C.D.P. Vila do Conde	Barcarena	PA	2009-02-19
										19						19	export	Mojú	PA	C.D.P. Vila do Conde	Barcarena	PA	2009-02-19
										19						19	export	Mojú	PA	C.D.P. Vila do Conde	Barcarena	PA	2009-02-19
										19						19	export	Mojú	PA	C.D.P. Vila do Conde	Barcarena	PA	2009-02-19
										19						19	export	Mojú	PA	C.D.P. Vila do Conde	Barcarena	PA	2009-02-19
										19						19	export	Mojú	PA	C.D.P. Vila do Conde	Barcarena	PA	2009-02-19
										19						19	export	Mojú	PA	C.D.P. Vila do Conde	Barcarena	PA	2009-02-19
										19						19	export	Mojú	PA	C.D.P. Vila do Conde	Barcarena	PA	2009-02-19
												19				19	export	Mojú	PA	C.D.P. Vila do Conde	Barcarena	PA	2009-02-19
												19				19	export	Mojú	PA	C.D.P. Vila do Conde	Barcarena	PA	2009-02-19
												19				19	export	Mojú	PA	C.D.P. Vila do Conde	Barcarena	PA	2009-02-19
												19				19	export	Mojú	PA	C.D.P. Vila do Conde	Barcarena	PA	2009-02-19
												45				45	export	Mojú	PA	C.D.P. Vila do Conde	Barcarena	PA	2009-02-19
												45				45	export	Mojú	PA	C.D.P. Vila do Conde	Barcarena	PA	2009-02-19
												45				45	export	Mojú	PA	C.D.P. Vila do Conde	Barcarena	PA	2009-02-19
												45				45	export	Mojú	PA	C.D.P. Vila do Conde	Barcarena	PA	2009-02-19
												45				45	export	Mojú	PA	C.D.P. Vila do Conde	Barcarena	PA	2009-02-19
												45				45	export	Mojú	PA	C.D.P. Vila do Conde	Barcarena	PA	2009-02-19
												45				45	export	Mojú	PA	C.D.P. Vila do Conde	Barcarena	PA	2009-02-19
												45				45	export	Mojú	PA	C.D.P. Vila do Conde	Barcarena	PA	2009-02-19
												45				45	export	Mojú	PA	C.D.P. Vila do Conde	Barcarena	PA	2009-02-19
												45				45	export	Mojú	PA	C.D.P. Vila do Conde	Barcarena	PA	2009-02-19
												45				45	export	Mojú	PA	C.D.P. Vila do Conde	Barcarena	PA	2009-02-19
										19						19	fattening	Barcarena	PA	0	Abaetetuba	PA	2009-02-13
												19				19	fattening	Barcarena	PA	0	Abaetetuba	PA	2009-02-13
										19						19	export	Mojú	PA	C.D.P. Vila do Conde	Barcarena	PA	2009-02-20
												18				18	export	Abaetetuba	PA	C.D.P. Vila do Conde	Barcarena	PA	2009-02-18
												18				18	export	Abaetetuba	PA	C.D.P. Vila do Conde	Barcarena	PA	2009-02-18
												18				18	export	Abaetetuba	PA	C.D.P. Vila do Conde	Barcarena	PA	2009-02-18
												18				18	export	Abaetetuba	PA	C.D.P. Vila do Conde	Barcarena	PA	2009-02-18
												30				30	export	Abaetetuba	PA	C.D.P. Vila do Conde	Barcarena	PA	2009-02-18
												30				30	export	Abaetetuba	PA	C.D.P. Vila do Conde	Barcarena	PA	2009-02-18
												19				19	export	Abaetetuba	PA	C.D.P. Vila do Conde	Barcarena	PA	2009-02-18
												19				19	export	Abaetetuba	PA	C.D.P. Vila do Conde	Barcarena	PA	2009-02-18
										26						26	export	Abaetetuba	PA	C.D.P. Vila do Conde	Barcarena	PA	2009-02-18
										19						19	export	Abaetetuba	PA	C.D.P. Vila do Conde	Barcarena	PA	2009-02-18
										19						19	export	Abaetetuba	PA	C.D.P. Vila do Conde	Barcarena	PA	2009-02-18
										19						19	export	Abaetetuba	PA	C.D.P. Vila do Conde	Barcarena	PA	2009-02-18
												19				19	export	Abaetetuba	PA	C.D.P. Vila do Conde	Barcarena	PA	2009-02-18
												19				19	export	Abaetetuba	PA	C.D.P. Vila do Conde	Barcarena	PA	2009-02-18
												19				19	export	Abaetetuba	PA	C.D.P. Vila do Conde	Barcarena	PA	2009-02-18
												19				19	export	Abaetetuba	PA	C.D.P. Vila do Conde	Barcarena	PA	2009-02-18
												19				19	export	Abaetetuba	PA	C.D.P. Vila do Conde	Barcarena	PA	2009-02-18
												19				19	export	Abaetetuba	PA	C.D.P. Vila do Conde	Barcarena	PA	2009-02-18
												19				19	export	Abaetetuba	PA	C.D.P. Vila do Conde	Barcarena	PA	2009-02-18
												19				19	export	Abaetetuba	PA	C.D.P. Vila do Conde	Barcarena	PA	2009-02-18
												19				19	export	Abaetetuba	PA	C.D.P. Vila do Conde	Barcarena	PA	2009-02-18
												19				19	export	Abaetetuba	PA	C.D.P. Vila do Conde	Barcarena	PA	2009-02-18
												19				19	export	Abaetetuba	PA	C.D.P. Vila do Conde	Barcarena	PA	2009-02-18
											18					18	export	Abaetetuba	PA	C.D.P. Vila do Conde	Barcarena	PA	2009-02-18
										19						19	export	Abaetetuba	PA	C.D.P. Vila do Conde	Barcarena	PA	2009-02-13
										19						19	export	Abaetetuba	PA	C.D.P. Vila do Conde	Barcarena	PA	2009-02-13
										10						10	fattening	Tucuruí	PA	0	Abaetetuba	PA	2009-02-19
										32						32	fattening	Tucuruí	PA	0	Abaetetuba	PA	2009-02-19
												45				45	export	Mojú	PA	C.D.P. Vila do Conde	Barcarena	PA	2009-02-17
												45				45	export	Mojú	PA	C.D.P. Vila do Conde	Barcarena	PA	2009-02-17
												19				19	export	Mojú	PA	C.D.P. Vila do Conde	Barcarena	PA	2009-02-17
										19						19	export	Mojú	PA	C.D.P. Vila do Conde	Barcarena	PA	2009-02-18
										19						19	export	Mojú	PA	C.D.P. Vila do Conde	Barcarena	PA	2009-02-18
										19						19	export	Mojú	PA	C.D.P. Vila do Conde	Barcarena	PA	2009-02-18
												19				19	export	Mojú	PA	C.D.P. Vila do Conde	Barcarena	PA	2009-02-18
											20					20	export	Abaetetuba	PA	C.D.P. Vila do Conde	Barcarena	PA	2009-02-18
											20					20	export	Abaetetuba	PA	C.D.P. Vila do Conde	Barcarena	PA	2009-02-18
											20					20	export	Abaetetuba	PA	C.D.P. Vila do Conde	Barcarena	PA	2009-02-18
2009-02-24	41	Lebanon		Beirut Port						50						50	export	Abaetetuba	PA	C.D.P. Vila do Conde	Barcarena	PA	2009-02-18
										50						50	export	Abaetetuba	PA	C.D.P. Vila do Conde	Barcarena	PA	2009-02-18
										50						50	export	Abaetetuba	PA	C.D.P. Vila do Conde	Barcarena	PA	2009-02-18
										50						50	export	Abaetetuba	PA	C.D.P. Vila do Conde	Barcarena	PA	2009-02-18
										50						50	export	Abaetetuba	PA	C.D.P. Vila do Conde	Barcarena	PA	2009-02-18
										50						50	export	Abaetetuba	PA	C.D.P. Vila do Conde	Barcarena	PA	2009-02-18
										50						50	export	Abaetetuba	PA	C.D.P. Vila do Conde	Barcarena	PA	2009-02-18
												50				50	export	Abaetetuba	PA	C.D.P. Vila do Conde	Barcarena	PA	2009-02-18
												50				50	export	Abaetetuba	PA	C.D.P. Vila do Conde	Barcarena	PA	2009-02-18
												50				50	export	Abaetetuba	PA	C.D.P. Vila do Conde	Barcarena	PA	2009-02-18
										1		20				21	export	Abaetetuba	PA	C.D.P. Vila do Conde	Barcarena	PA	2009-02-18
										1		20				21	export	Abaetetuba	PA	C.D.P. Vila do Conde	Barcarena	PA	2009-02-18
										21						21	export	Abaetetuba	PA	C.D.P. Vila do Conde	Barcarena	PA	2009-02-18
											19					19	export	Abaetetuba	PA	C.D.P. Vila do Conde	Barcarena	PA	2009-02-18
										1		18				19	export	Mojú	PA	C.D.P. Vila do Conde	Barcarena	PA	2009-02-19
										19						19	export	Mojú	PA	C.D.P. Vila do Conde	Barcarena	PA	2009-02-19
										19						19	export	Mojú	PA	C.D.P. Vila do Conde	Barcarena	PA	2009-02-19
								13		6						19	export	Mojú	PA	C.D.P. Vila do Conde	Barcarena	PA	2009-02-19
										19						19	export	Mojú	PA	C.D.P. Vila do Conde	Barcarena	PA	2009-02-19
										21						21	fattening	Rondon do Pará	PA	0	Abaetetuba	PA	2009-02-17
											20					20	export	Abaetetuba	PA	C.D.P. Vila do Conde	Barcarena	PA	2009-02-18
											20					20	export	Abaetetuba	PA	C.D.P. Vila do Conde	Barcarena	PA	2009-02-18
2009-02-17	45	Lebanon	3391	Beirut Port		27										27	export	Mojú	PA	C.D.P. Vila do Conde	Barcarena	PA	2009-02-13
						26										26	export	Mojú	PA	C.D.P. Vila do Conde	Barcarena	PA	2009-02-13
						26										26	export	Mojú	PA	C.D.P. Vila do Conde	Barcarena	PA	2009-02-13
						26										26	export	Mojú	PA	C.D.P. Vila do Conde	Barcarena	PA	2009-02-13
						26										26	export	Mojú	PA	C.D.P. Vila do Conde	Barcarena	PA	2009-02-13
						26										26	export	Mojú	PA	C.D.P. Vila do Conde	Barcarena	PA	2009-02-13
										24						24	export	Mojú	PA	C.D.P. Vila do Conde	Barcarena	PA	2009-02-13
										24						24	export	Mojú	PA	C.D.P. Vila do Conde	Barcarena	PA	2009-02-13
										24						24	export	Mojú	PA	C.D.P. Vila do Conde	Barcarena	PA	2009-02-13
										24						24	export	Mojú	PA	C.D.P. Vila do Conde	Barcarena	PA	2009-02-13
										24						24	export	Mojú	PA	C.D.P. Vila do Conde	Barcarena	PA	2009-02-13
										23						23	export	Mojú	PA	C.D.P. Vila do Conde	Barcarena	PA	2009-02-13
										23						23	export	Mojú	PA	C.D.P. Vila do Conde	Barcarena	PA	2009-02-13
										23						23	export	Mojú	PA	C.D.P. Vila do Conde	Barcarena	PA	2009-02-13
										23						23	export	Mojú	PA	C.D.P. Vila do Conde	Barcarena	PA	2009-02-13
										21						21	export	Mojú	PA	C.D.P. Vila do Conde	Barcarena	PA	2009-02-13
										23						23	export	Mojú	PA	C.D.P. Vila do Conde	Barcarena	PA	2009-02-13
										21						21	export	Mojú	PA	C.D.P. Vila do Conde	Barcarena	PA	2009-02-13
										21						21	export	Mojú	PA	C.D.P. Vila do Conde	Barcarena	PA	2009-02-13
										19						19	export	Mojú	PA	C.D.P. Vila do Conde	Barcarena	PA	2009-02-13
										19						19	export	Mojú	PA	C.D.P. Vila do Conde	Barcarena	PA	2009-02-13
										19						19	export	Mojú	PA	C.D.P. Vila do Conde	Barcarena	PA	2009-02-13
										19						19	export	Mojú	PA	C.D.P. Vila do Conde	Barcarena	PA	2009-02-13
										19						19	export	Mojú	PA	C.D.P. Vila do Conde	Barcarena	PA	2009-02-13
										19						19	export	Mojú	PA	C.D.P. Vila do Conde	Barcarena	PA	2009-02-13
										19						19	export	Mojú	PA	C.D.P. Vila do Conde	Barcarena	PA	2009-02-13
										19						19	export	Mojú	PA	C.D.P. Vila do Conde	Barcarena	PA	2009-02-13
										19						19	export	Mojú	PA	C.D.P. Vila do Conde	Barcarena	PA	2009-02-13
										19						19	export	Mojú	PA	C.D.P. Vila do Conde	Barcarena	PA	2009-02-13
												19				19	export	Mojú	PA	C.D.P. Vila do Conde	Barcarena	PA	2009-02-13
												19				19	export	Mojú	PA	C.D.P. Vila do Conde	Barcarena	PA	2009-02-13
												19				19	export	Mojú	PA	C.D.P. Vila do Conde	Barcarena	PA	2009-02-13
							3			16						19	export	Mojú	PA	C.D.P. Vila do Conde	Barcarena	PA	2009-02-13
												18				18	export	Mojú	PA	C.D.P. Vila do Conde	Barcarena	PA	2009-02-13
										18						18	export	Mojú	PA	C.D.P. Vila do Conde	Barcarena	PA	2009-02-13
										18						18	export	Mojú	PA	C.D.P. Vila do Conde	Barcarena	PA	2009-02-13
										19						19	export	Mojú	PA	C.D.P. Vila do Conde	Barcarena	PA	2009-02-13
						27										27	export	Mojú	PA	C.D.P. Vila do Conde	Barcarena	PA	2009-02-13
						27										27	export	Mojú	PA	C.D.P. Vila do Conde	Barcarena	PA	2009-02-13
						27										27	export	Mojú	PA	C.D.P. Vila do Conde	Barcarena	PA	2009-02-13
												18				18	export	Mojú	PA	C.D.P. Vila do Conde	Barcarena	PA	2009-02-13
												18				18	export	Mojú	PA	C.D.P. Vila do Conde	Barcarena	PA	2009-02-13
												18				18	export	Mojú	PA	C.D.P. Vila do Conde	Barcarena	PA	2009-02-13
												18				18	export	Mojú	PA	C.D.P. Vila do Conde	Barcarena	PA	2009-02-13
												18				18	export	Mojú	PA	C.D.P. Vila do Conde	Barcarena	PA	2009-02-13
												18				18	export	Mojú	PA	C.D.P. Vila do Conde	Barcarena	PA	2009-02-13
												19				19	export	Mojú	PA	C.D.P. Vila do Conde	Barcarena	PA	2009-02-13
												19				19	export	Mojú	PA	C.D.P. Vila do Conde	Barcarena	PA	2009-02-13
												19				19	export	Mojú	PA	C.D.P. Vila do Conde	Barcarena	PA	2009-02-13
												19				19	export	Mojú	PA	C.D.P. Vila do Conde	Barcarena	PA	2009-02-13
												19				19	export	Mojú	PA	C.D.P. Vila do Conde	Barcarena	PA	2009-02-13
												19				19	export	Mojú	PA	C.D.P. Vila do Conde	Barcarena	PA	2009-02-13
												19				19	export	Mojú	PA	C.D.P. Vila do Conde	Barcarena	PA	2009-02-13
												19				19	export	Mojú	PA	C.D.P. Vila do Conde	Barcarena	PA	2009-02-13
												19				19	export	Mojú	PA	C.D.P. Vila do Conde	Barcarena	PA	2009-02-13
												19				19	export	Mojú	PA	C.D.P. Vila do Conde	Barcarena	PA	2009-02-13
										17		2				19	export	Mojú	PA	C.D.P. Vila do Conde	Barcarena	PA	2009-02-13
												19				19	export	Mojú	PA	C.D.P. Vila do Conde	Barcarena	PA	2009-02-13
												19				19	export	Mojú	PA	C.D.P. Vila do Conde	Barcarena	PA	2009-02-13
										8						8	export	Mojú	PA	C.D.P. Vila do Conde	Barcarena	PA	2009-02-12
										19						19	export	Mojú	PA	C.D.P. Vila do Conde	Barcarena	PA	2009-02-12
										19						19	export	Mojú	PA	C.D.P. Vila do Conde	Barcarena	PA	2009-02-12
										19						19	export	Mojú	PA	C.D.P. Vila do Conde	Barcarena	PA	2009-02-12
										19						19	export	Mojú	PA	C.D.P. Vila do Conde	Barcarena	PA	2009-02-12
										19						19	export	Mojú	PA	C.D.P. Vila do Conde	Barcarena	PA	2009-02-12
												19				19	export	Mojú	PA	C.D.P. Vila do Conde	Barcarena	PA	2009-02-12
												19				19	export	Mojú	PA	C.D.P. Vila do Conde	Barcarena	PA	2009-02-12
												19				19	export	Mojú	PA	C.D.P. Vila do Conde	Barcarena	PA	2009-02-12
												19				19	export	Mojú	PA	C.D.P. Vila do Conde	Barcarena	PA	2009-02-12
												19				19	export	Mojú	PA	C.D.P. Vila do Conde	Barcarena	PA	2009-02-12
												19				19	export	Mojú	PA	C.D.P. Vila do Conde	Barcarena	PA	2009-02-12
												19				19	export	Mojú	PA	C.D.P. Vila do Conde	Barcarena	PA	2009-02-12
												19				19	export	Mojú	PA	C.D.P. Vila do Conde	Barcarena	PA	2009-02-12
												19				19	export	Mojú	PA	C.D.P. Vila do Conde	Barcarena	PA	2009-02-12
												18				18	export	Mojú	PA	C.D.P. Vila do Conde	Barcarena	PA	2009-02-12
										20						20	export	Mojú	PA	C.D.P. Vila do Conde	Barcarena	PA	2009-02-12
										20						20	export	Mojú	PA	C.D.P. Vila do Conde	Barcarena	PA	2009-02-12
										20						20	export	Mojú	PA	C.D.P. Vila do Conde	Barcarena	PA	2009-02-12
												20				20	export	Mojú	PA	C.D.P. Vila do Conde	Barcarena	PA	2009-02-12
												20				20	export	Mojú	PA	C.D.P. Vila do Conde	Barcarena	PA	2009-02-12
												20				20	export	Mojú	PA	C.D.P. Vila do Conde	Barcarena	PA	2009-02-12
												20				20	export	Mojú	PA	C.D.P. Vila do Conde	Barcarena	PA	2009-02-12
										18						18	export	Mojú	PA	C.D.P. Vila do Conde	Barcarena	PA	2009-02-12
										25						25	export	Mojú	PA	C.D.P. Vila do Conde	Barcarena	PA	2009-02-12
										11						11	export	Mojú	PA	C.D.P. Vila do Conde	Barcarena	PA	2009-02-12
										19						19	export	Mojú	PA	C.D.P. Vila do Conde	Barcarena	PA	2009-02-12
										19						19	export	Mojú	PA	C.D.P. Vila do Conde	Barcarena	PA	2009-02-12
										19						19	export	Mojú	PA	C.D.P. Vila do Conde	Barcarena	PA	2009-02-12
										19						19	export	Mojú	PA	C.D.P. Vila do Conde	Barcarena	PA	2009-02-12
										19						19	export	Mojú	PA	C.D.P. Vila do Conde	Barcarena	PA	2009-02-12
										19						19	export	Mojú	PA	C.D.P. Vila do Conde	Barcarena	PA	2009-02-12
										20						20	export	Mojú	PA	C.D.P. Vila do Conde	Barcarena	PA	2009-02-12
										20						20	export	Mojú	PA	C.D.P. Vila do Conde	Barcarena	PA	2009-02-12
										20						20	export	Mojú	PA	C.D.P. Vila do Conde	Barcarena	PA	2009-02-12
										20						20	export	Mojú	PA	C.D.P. Vila do Conde	Barcarena	PA	2009-02-12
										20						20	export	Mojú	PA	C.D.P. Vila do Conde	Barcarena	PA	2009-02-12
										20						20	export	Mojú	PA	C.D.P. Vila do Conde	Barcarena	PA	2009-02-12
										20						20	export	Mojú	PA	C.D.P. Vila do Conde	Barcarena	PA	2009-02-12
										20						20	export	Mojú	PA	C.D.P. Vila do Conde	Barcarena	PA	2009-02-12
										20						20	export	Mojú	PA	C.D.P. Vila do Conde	Barcarena	PA	2009-02-12
										20						20	export	Mojú	PA	C.D.P. Vila do Conde	Barcarena	PA	2009-02-12
										20						20	export	Mojú	PA	C.D.P. Vila do Conde	Barcarena	PA	2009-02-12
												19				19	export	Mojú	PA	C.D.P. Vila do Conde	Barcarena	PA	2009-02-12
												19				19	export	Mojú	PA	C.D.P. Vila do Conde	Barcarena	PA	2009-02-12
												19				19	export	Mojú	PA	C.D.P. Vila do Conde	Barcarena	PA	2009-02-12
												19				19	export	Mojú	PA	C.D.P. Vila do Conde	Barcarena	PA	2009-02-12
										19						19	export	Mojú	PA	C.D.P. Vila do Conde	Barcarena	PA	2009-02-12
										19						19	export	Mojú	PA	C.D.P. Vila do Conde	Barcarena	PA	2009-02-12
										19						19	export	Mojú	PA	C.D.P. Vila do Conde	Barcarena	PA	2009-02-12
										19						19	export	Mojú	PA	C.D.P. Vila do Conde	Barcarena	PA	2009-02-12
										19						19	export	Mojú	PA	C.D.P. Vila do Conde	Barcarena	PA	2009-02-12
										19						19	export	Mojú	PA	C.D.P. Vila do Conde	Barcarena	PA	2009-02-12
										19						19	export	Mojú	PA	C.D.P. Vila do Conde	Barcarena	PA	2009-02-12
												19				19	export	Mojú	PA	C.D.P. Vila do Conde	Barcarena	PA	2009-02-12
												19				19	export	Mojú	PA	C.D.P. Vila do Conde	Barcarena	PA	2009-02-12
												19				19	export	Mojú	PA	C.D.P. Vila do Conde	Barcarena	PA	2009-02-12
												19				19	export	Mojú	PA	C.D.P. Vila do Conde	Barcarena	PA	2009-02-12
												19				19	export	Mojú	PA	C.D.P. Vila do Conde	Barcarena	PA	2009-02-12
												19				19	export	Mojú	PA	C.D.P. Vila do Conde	Barcarena	PA	2009-02-12
												19				19	export	Mojú	PA	C.D.P. Vila do Conde	Barcarena	PA	2009-02-12
												19				19	export	Mojú	PA	C.D.P. Vila do Conde	Barcarena	PA	2009-02-12
												19				19	export	Mojú	PA	C.D.P. Vila do Conde	Barcarena	PA	2009-02-12
												19				19	export	Mojú	PA	C.D.P. Vila do Conde	Barcarena	PA	2009-02-12
												19				19	export	Mojú	PA	C.D.P. Vila do Conde	Barcarena	PA	2009-02-12
												19				19	export	Mojú	PA	C.D.P. Vila do Conde	Barcarena	PA	2009-02-12
												19				19	export	Mojú	PA	C.D.P. Vila do Conde	Barcarena	PA	2009-02-12
												19				19	export	Mojú	PA	C.D.P. Vila do Conde	Barcarena	PA	2009-02-12
												19				19	export	Mojú	PA	C.D.P. Vila do Conde	Barcarena	PA	2009-02-12
												19				19	export	Mojú	PA	C.D.P. Vila do Conde	Barcarena	PA	2009-02-12
												19				19	export	Mojú	PA	C.D.P. Vila do Conde	Barcarena	PA	2009-02-12
												19				19	export	Mojú	PA	C.D.P. Vila do Conde	Barcarena	PA	2009-02-12
												19				19	export	Mojú	PA	C.D.P. Vila do Conde	Barcarena	PA	2009-02-12
												19				19	export	Mojú	PA	C.D.P. Vila do Conde	Barcarena	PA	2009-02-12
												19				19	export	Mojú	PA	C.D.P. Vila do Conde	Barcarena	PA	2009-02-12
												19				19	export	Mojú	PA	C.D.P. Vila do Conde	Barcarena	PA	2009-02-12
												19				19	export	Mojú	PA	C.D.P. Vila do Conde	Barcarena	PA	2009-02-12
												19				19	export	Mojú	PA	C.D.P. Vila do Conde	Barcarena	PA	2009-02-12
										19						19	export	Bom Jesus	PA	C.D.P. Vila do Conde	Barcarena	PA	2009-02-11
										19						19	export	Bom Jesus	PA	C.D.P. Vila do Conde	Barcarena	PA	2009-02-11
										19						19	export	Bom Jesus	PA	C.D.P. Vila do Conde	Barcarena	PA	2009-02-11
								19								19	fattening	Marapanin	PA	C.D.P. Vila do Conde	Barcarena	PA	2009-02-13
								19								19	fattening	Marapanin	PA	C.D.P. Vila do Conde	Barcarena	PA	2009-02-13
								19								19	fattening	Marapanin	PA	C.D.P. Vila do Conde	Barcarena	PA	2009-02-13
								19								19	fattening	Marapanin	PA	C.D.P. Vila do Conde	Barcarena	PA	2009-02-13
								19								19	fattening	Marapanin	PA	C.D.P. Vila do Conde	Barcarena	PA	2009-02-13
										20						20	export	Ipixuna do Pará	PA	C.D.P. Vila do Conde	Barcarena	PA	2009-02-13
										25						25	slaughter	Tailândia	PA	C.D.P. Vila do Conde	Barcarena	PA	2009-02-13
										19						19	slaughter	Tailândia	PA	C.D.P. Vila do Conde	Barcarena	PA	2009-02-13
										19						19	export	Mojú	PA	C.D.P. Vila do Conde	Barcarena	PA	2009-02-05
										19						19	export	Mojú	PA	C.D.P. Vila do Conde	Barcarena	PA	2009-02-05
												19				19	export	Mojú	PA	C.D.P. Vila do Conde	Barcarena	PA	2009-02-05
												19				19	export	Mojú	PA	C.D.P. Vila do Conde	Barcarena	PA	2009-02-05
												19				19	export	Mojú	PA	C.D.P. Vila do Conde	Barcarena	PA	2009-02-05
												19				19	export	Mojú	PA	C.D.P. Vila do Conde	Barcarena	PA	2009-02-05
										19						19	export	Mojú	PA	C.D.P. Vila do Conde	Barcarena	PA	2009-02-05
										19						19	export	Mojú	PA	C.D.P. Vila do Conde	Barcarena	PA	2009-02-05
										19						19	export	Mojú	PA	C.D.P. Vila do Conde	Barcarena	PA	2009-02-05
										19						19	export	Mojú	PA	C.D.P. Vila do Conde	Barcarena	PA	2009-02-05
										19						19	export	Bom Jesus	PA	C.D.P. Vila do Conde	Barcarena	PA	2009-02-11
										19						19	export	Bom Jesus	PA	C.D.P. Vila do Conde	Barcarena	PA	2009-02-11
										19						19	export	Abaetetuba	PA	C.D.P. Vila do Conde	Barcarena	PA	2009-02-12
										19						19		Irituis	PA	C.D.P. Vila do Conde	Barcarena	PA	2009-01-29
										19						19		Irituis	PA	C.D.P. Vila do Conde	Barcarena	PA	2009-01-29
										19						19		Irituis	PA	C.D.P. Vila do Conde	Barcarena	PA	2009-01-29
										19						19		Irituis	PA	C.D.P. Vila do Conde	Barcarena	PA	2009-01-29
										19						19		Irituis	PA	C.D.P. Vila do Conde	Barcarena	PA	2009-01-29
										19						19		Irituis	PA	C.D.P. Vila do Conde	Barcarena	PA	2009-01-29
												20				20	slaughter	Santa Maria do Pará	PA	C.D.P. Vila do Conde	Barcarena	PA	2009-02-13
												20				20	slaughter	Tomé Açu	PA	C.D.P. Vila do Conde	Barcarena	PA	2009-02-13
										19		1				20	slaughter	Tomé Açu	PA	C.D.P. Vila do Conde	Barcarena	PA	2009-02-13
										20						20	slaughter	Tomé Açu	PA	C.D.P. Vila do Conde	Barcarena	PA	2009-02-13
										25						25	export	Ipixuna do Pará	PA	C.D.P. Vila do Conde	Barcarena	PA	2009-02-13
												20				20	export	Ipixuna do Pará	PA	C.D.P. Vila do Conde	Barcarena	PA	2009-02-13
																16533

## Sheet: Venezuela municipalities
Municipalities that exported to Venezuela in 2009
Mojú
Goiânesia do Pará
Abaetetuba
São Miguel do Guama
Paragominas
Bom Jesus
Pacajá
Novo Repartimento
Breu Branco
Tailândia
Tomé - Açu
Igarapé - Mirin
Jacundá
Ipixuna
Santa Izabel do Pará
São Domingos do Araguaia
Ulianópolis
Goianésia do Pará
Canaã dos Carajás
São Geraldo
Marabá
Rondon do Pará
Capitão do Poço
Dom Eliseu
Ipixuna do Pará
Tucuruí
Piçarra
Curianópolis
Itingá do Maranhão
Açailândia
Novo Repartimento do Pará
Igarapé - Açu
Santa Maria Barreiras
Cananéia do Norte
Sapucaia
Redenção

## Sheet: Lebanon municipalities
Municipalities that exported to Lebanon in 2009
Igarapé - Mirin
Paragominas
Breu Branco
Rondon do Pará
Xinguará
Novo Repartimento
Santa Maria do Pará
Marabá
Tomé - Açu
Tucuruí
Ipixuna
Nova Ipixuma
Jacundá
Mojú
Goianésia do Pará
Bom Jesus
Baião
Abel Figueiredo
Boi Branco
Piçarra
Pacajá
Barcarena
Abaetetuba
Marapanin
Ipixuna do Pará
Tailândia
Irituis
Tomé Açu
